# Supplementary material for: Motor Experts Care about Consistency and Are Reluctant to Change Motor Outcome
Source: PLoS One. 2016 Aug 30;11(8):e0161798. doi: 10.1371/journal.pone.0161798 (PMC5004920; doi:10.1371/journal.pone.0161798)
Supplement: S1 Dataset — (CSV) [file pone.0161798.s001.csv]

Subject ID	1	2	3	4	5	6	7	8	9	1	2	3	4	5	6	7	8	9
Throw Number	Novices BE									Novices VE+BE
1,0	0,0	-6,5	-1,1	-2,1	2,1	1,1	0,0	-4,2	-1,6	2,5	0,0	-4,2	4,2	0,0	0,0	-2,1	-3,2	0,8
2,0	1,6	1,6	1,1	-1,1	-3,2	1,1	0,0	-3,2	0,0	-0,8	0,0	0,0	4,2	0,0	0,0	-3,2	-3,2	2,5
3,0	-3,3	-1,6	3,2	3,2	-3,2	-5,3	3,2	3,2	-0,8	-3,3	0,0	2,1	0,0	0,0	-2,1	-2,1	4,2	3,3
4,0	-0,8	0,8	2,1	-2,1	4,2	4,2	-3,2	-3,2	2,5	-1,6	1,1	2,1	-4,2	0,0	4,2	0,0	-3,2	2,5
5,0	-0,8	-4,1	0,0	4,2	0,0	-4,2	-1,1	-2,1	0,0	-0,8	4,2	0,0	1,1	-2,1	6,3	-2,1	2,1	-4,1
6,0	-3,3	-1,6	-5,3	-1,1	0,0	-6,3	-3,2	1,1	2,5	1,6	0,0	-1,1	2,1	1,1	0,0	-2,1	-2,1	-0,8
7,0	0,0	3,3	-3,2	-8,4	2,1	2,1	4,2	-4,2	-0,8	-0,8	0,0	-2,1	0,0	1,1	-1,1	-1,1	-1,1	-2,5
8,0	1,6	-5,7	0,0	1,1	-3,2	2,1	7,4	-1,1	-2,5	0,8	-2,1	0,0	0,0	0,0	-3,2	0,0	0,0	4,9
9,0	-0,8	0,0	1,1	-2,1	4,2	1,1	4,2	2,1	0,8	0,0	1,1	-3,2	-3,2	2,1	2,1	2,1	-3,2	-1,6
10,0	2,5	8,1	1,1	2,1	0,0	-2,1	3,2	-1,1	0,0	0,0	0,0	2,1	0,0	0,0	-1,1	0,0	5,3	3,3
11,0	1,6	4,9	0,0	2,1	-3,2	-4,2	4,2	3,2	0,0	0,0	0,0	0,0	-5,3	1,1	0,0	0,0	-2,1	-2,5
12,0	-2,5	2,5	2,1	-2,1	-2,1	0,0	-2,1	-3,2	0,8	-1,6	-1,1	-2,1	3,2	-1,1	1,1	-2,1	-4,2	-0,8
13,0	0,8	0,0	0,0	-2,1	1,1	-5,3	-2,1	-1,1	-0,8	-2,5	0,0	0,0	-1,1	-2,1	1,1	-3,2	-2,1	1,6
14,0	1,6	-3,3	0,0	0,0	0,0	0,0	0,0	0,0	0,0	3,3	-2,1	-2,1	0,0	-1,1	-3,2	0,0	0,0	0,0
15,0	-0,8	-4,1	0,0	-3,2	2,1	3,2	2,1	-1,1	-3,3	-0,8	-4,2	0,0	0,0	-3,2	1,1	-1,1	0,0	3,3
16,0	-1,6	-4,1	0,0	0,0	-3,2	0,0	5,3	2,1	0,0	0,0	-2,1	-1,1	-1,1	1,1	2,1	-3,2	-3,2	0,0
17,0	0,0	6,5	5,3	-3,2	1,1	0,0	-4,2	1,1	0,0	-1,6	0,0	-2,1	-3,2	0,0	0,0	-2,1	-2,1	-0,8
18,0	0,0	3,3	2,1	4,2	1,1	-1,1	-2,1	-4,2	0,0	-2,5	-1,1	1,1	3,2	0,0	-3,2	1,1	1,1	2,5
19,0	0,8	0,0	1,1	1,1	0,0	2,1	3,2	-1,1	-2,5	-1,6	0,0	-1,1	3,2	0,0	4,2	0,0	4,2	0,0
20,0	2,5	-9,7	0,0	1,1	-1,1	-3,2	4,2	-3,2	2,5	0,8	-1,1	0,0	-1,1	-2,1	-4,2	-3,2	4,2	-5,7
21,0	0,8	7,3	-1,1	1,1	0,0	2,1	-2,1	-2,1	0,8	0,0	-1,1	-2,1	3,2	-2,1	0,0	-3,2	0,0	2,5
22,0	0,0	8,1	2,1	0,0	0,0	-3,2	-4,2	-1,1	1,6	-2,5	0,0	-1,1	-3,2	4,2	0,0	-2,1	-2,1	7,3
23,0	0,0	-9,7	3,2	0,0	2,1	-3,2	-2,1	2,1	0,8	-0,8	0,0	0,0	3,2	0,0	0,0	-2,1	4,2	2,5
24,0	-0,8	-6,5	-3,2	-4,2	-3,2	-1,1	-2,1	0,0	-0,8	-4,1	-3,2	0,0	3,2	-3,2	-2,1	-2,1	3,2	0,8
25,0	-0,8	4,1	2,1	-4,2	2,1	-2,1	2,1	-5,3	0,8	0,0	0,0	-1,1	0,0	0,0	1,1	-3,2	-2,1	-4,1
26,0	0,8	4,9	3,2	0,0	0,0	0,0	4,2	0,0	-0,8	-3,3	0,0	-2,1	-6,3	4,2	-2,1	-4,2	0,0	0,8
27,0	-1,6	-0,8	0,0	0,0	-2,1	3,2	7,4	-2,1	1,6	-0,8	0,0	2,1	0,0	-3,2	-2,1	3,2	1,1	1,6
28,0	0,0	0,8	0,0	0,0	0,0	-6,3	-1,1	-3,2	-1,6	1,6	0,0	-1,1	1,1	0,0	0,0	0,0	-3,2	-4,1
29,0	-0,8	2,5	0,0	0,0	1,1	3,2	-5,3	0,0	-1,6	-0,8	0,0	1,1	-1,1	-2,1	3,2	2,1	3,2	3,3
30,0	0,8	5,7	1,1	-4,2	3,2	0,0	12,5	0,0	0,0	-0,8	-2,1	0,0	2,1	0,0	0,0	-3,2	-3,2	7,3
31,0	1,6	1,6	-2,1	0,0	-4,2	2,1	0,0	1,1	0,0	-1,6	-3,2	-1,1	-7,4	3,2	2,1	0,0	3,2	-0,8
32,0	2,5	-6,5	1,1	1,1	0,0	-3,2	-3,2	-1,1	0,8	3,3	-2,1	-4,2	0,0	2,1	-2,1	-1,1	-1,1	6,5
33,0	-3,3	-4,1	1,1	2,1	3,2	0,0	4,2	0,0	1,6	0,0	-2,1	0,0	0,0	-3,2	0,0	0,0	3,2	-2,5
34,0	-2,5	0,8	0,0	2,1	-2,1	1,1	6,3	-2,1	0,0	-1,6	0,0	2,1	2,1	-6,3	2,1	0,0	-5,3	-3,3
35,0	0,8	-6,5	0,0	3,2	-4,2	0,0	-2,1	-3,2	-0,8	1,6	0,0	1,1	2,1	-3,2	-2,1	0,0	-6,3	-7,3
36,0	1,6	1,6	3,2	-3,2	1,1	2,1	6,3	1,1	0,0	-1,6	2,1	-1,1	-4,2	-3,2	0,0	0,0	-3,2	1,6
37,0	2,5	11,3	-6,3	0,0	2,1	-3,2	6,3	3,2	0,8	0,8	0,0	0,0	-2,1	-1,1	-1,1	1,1	-3,2	-2,5
38,0	0,0	0,0	0,0	1,1	-3,2	2,1	-5,3	4,2	0,0	0,0	-2,1	-1,1	-2,1	3,2	-3,2	-2,1	-2,1	2,5
39,0	-0,8	-3,3	0,0	0,0	-6,3	0,0	0,0	-3,2	0,0	-0,8	0,0	-1,1	3,2	-2,1	0,0	0,0	-1,1	1,6
40,0	0,0	-4,1	0,0	-4,2	2,1	0,0	4,2	-2,1	2,5	-1,6	2,1	1,1	0,0	2,1	0,0	-3,2	3,2	-0,8
41,0	-2,5	1,6	0,0	-1,1	0,0	4,2	2,1	0,0	0,0	-2,5	1,1	0,0	2,1	-6,3	2,1	2,1	3,2	-0,8
42,0	0,0	-4,1	2,1	0,0	0,0	-3,2	-1,1	-2,1	0,8	0,0	-2,1	0,0	0,0	-2,1	2,1	0,0	2,1	4,1
43,0	-0,8	-7,3	-4,2	0,0	1,1	2,1	1,1	1,1	-0,8	-2,5	2,1	-1,1	0,0	0,0	0,0	-2,1	-2,1	4,9
44,0	0,0	8,9	0,0	-2,1	-2,1	0,0	3,2	3,2	-1,6	2,5	0,0	-1,1	1,1	-3,2	0,0	0,0	-4,2	8,1
45,0	-1,6	3,3	1,1	-4,2	1,1	3,2	-3,2	-2,1	0,8	-3,3	-2,1	0,0	-1,1	-3,2	2,1	0,0	-3,2	3,3
46,0	0,8	4,1	1,1	2,1	-3,2	-3,2	0,0	0,0	0,0	0,0	-2,1	-2,1	0,0	1,1	0,0	0,0	-1,1	-6,5
47,0	2,5	-3,3	0,0	1,1	0,0	1,1	1,1	-3,2	1,6	0,8	0,0	2,1	-2,1	0,0	0,0	0,0	0,0	-6,5
48,0	-1,6	-9,7	0,0	0,0	-1,1	-1,1	-1,1	0,0	-0,8	0,0	1,1	1,1	1,1	-3,2	0,0	0,0	-3,2	0,0
49,0	0,0	6,5	1,1	-2,1	0,0	-1,1	-1,1	-1,1	1,6	-2,5	-2,1	0,0	0,0	-3,2	0,0	-2,1	3,2	-2,5
50,0	4,1	-6,5	1,1	-3,2	0,0	3,2	4,2	3,2	1,6	0,0	0,0	0,0	0,0	1,1	-3,2	1,1	4,2	-1,6
51,0	12,1	12,1	10,5	14,5	12,5	10,5	24,0	14,5	17,4	15,2	10,5	12,5	12,5	6,3	12,5	14,5	14,5	14,4
52,0	10,5	8,1	16,5	9,5	10,5	12,5	14,5	8,4	12,9	9,7	5,3	6,3	3,2	8,4	6,3	12,5	4,2	12,9
53,0	7,3	12,1	10,5	4,2	8,4	6,3	14,5	6,3	6,5	11,3	3,2	10,5	4,2	6,3	8,4	12,5	12,5	14,4
54,0	8,9	9,7	10,5	10,5	6,3	4,2	6,3	5,3	16,7	8,9	7,4	6,3	5,3	10,5	3,2	10,5	4,2	12,9
55,0	8,9	4,9	6,3	6,3	3,2	8,4	12,5	3,2	11,3	11,3	-3,2	5,3	3,2	9,5	5,3	8,4	6,3	6,5
56,0	8,1	7,3	1,1	2,1	3,2	8,4	6,3	0,0	12,1	8,1	7,4	4,2	2,1	1,1	4,2	8,4	10,5	12,9
57,0	8,1	9,7	3,2	1,1	3,2	6,3	8,4	5,3	20,4	9,7	3,2	6,3	0,0	5,3	3,2	6,3	8,4	7,3
58,0	8,1	3,3	4,2	2,1	3,2	3,2	6,3	7,4	18,9	6,5	3,2	1,1	-3,2	5,3	-3,2	6,3	6,3	12,1
59,0	6,5	2,5	5,3	-1,1	3,2	6,3	5,3	1,1	16,7	8,1	4,2	2,1	4,2	0,0	4,2	8,4	6,3	12,9
60,0	3,3	4,1	10,5	2,1	3,2	3,2	7,4	6,3	14,4	9,7	10,5	6,3	2,1	-4,2	4,2	6,3	5,3	6,5
61,0	4,1	3,3	0,0	4,2	0,0	4,2	3,2	6,3	14,4	8,1	3,2	4,2	5,3	3,2	3,2	8,4	6,3	8,1
62,0	4,9	9,7	3,2	6,3	0,0	3,2	2,1	0,0	13,7	9,7	0,0	5,3	3,2	-3,2	2,1	8,4	6,3	7,3
63,0	4,9	6,5	3,2	1,1	0,0	0,0	2,1	6,3	7,3	3,3	0,0	4,2	2,1	3,2	2,1	6,3	9,5	5,7
64,0	3,3	4,9	8,4	2,1	0,0	2,1	-2,1	5,3	8,9	8,1	0,0	3,2	0,0	3,2	0,0	8,4	6,3	7,3
65,0	4,1	1,6	3,2	0,0	2,1	2,1	6,3	1,1	15,2	4,9	3,2	3,2	0,0	-3,2	0,0	5,3	5,3	8,1
66,0	4,1	2,5	20,3	1,1	1,1	3,2	3,2	5,3	9,7	2,5	-3,2	0,0	-2,1	0,0	2,1	7,4	9,5	4,9
67,0	3,3	-0,8	4,2	-3,2	-1,1	5,3	6,3	2,1	11,3	4,9	6,3	2,1	8,4	0,0	0,0	4,2	9,5	4,9
68,0	2,5	2,5	6,3	0,0	-3,2	0,0	5,3	1,1	13,7	8,1	3,2	4,2	0,0	0,0	4,2	3,2	6,3	5,7
69,0	-1,6	-2,5	0,0	-1,1	2,1	-1,1	7,4	1,1	12,9	4,9	3,2	3,2	2,1	0,0	0,0	6,3	6,3	6,5
70,0	3,3	7,3	4,2	8,4	4,2	5,3	3,2	3,2	11,3	5,7	3,2	1,1	0,0	-1,1	-3,2	5,3	5,3	1,6
71,0	0,8	4,9	-3,2	0,0	0,0	4,2	-2,1	3,2	8,9	2,5	-4,2	-1,1	1,1	0,0	2,1	2,1	3,2	2,5
72,0	4,9	0,8	3,2	-6,3	2,1	1,1	2,1	3,2	8,9	0,0	2,1	2,1	2,1	-3,2	0,0	4,2	5,3	4,9
73,0	6,5	-3,3	3,2	2,1	2,1	2,1	0,0	4,2	8,1	-1,6	5,3	3,2	4,2	-2,1	2,1	4,2	6,3	4,9
74,0	2,5	3,3	4,2	3,2	-3,2	-2,1	3,2	0,0	1,6	1,6	-2,1	3,2	3,2	-3,2	0,0	4,2	3,2	10,5
75,0	-0,8	4,9	4,2	-3,2	2,1	4,2	6,3	4,2	4,9	-0,8	3,2	6,3	0,0	0,0	2,1	3,2	2,1	5,7
76,0	2,5	3,3	5,3	-1,1	1,1	5,3	-2,1	-5,3	4,9	3,3	-2,1	-2,1	3,2	3,2	0,0	2,1	3,2	5,7
77,0	1,6	2,5	4,2	-1,1	-2,1	-1,1	6,3	0,0	3,3	0,0	0,0	-3,2	0,0	-2,1	2,1	3,2	2,1	4,1
78,0	1,6	1,6	3,2	2,1	-1,1	6,3	4,2	-1,1	8,1	5,7	3,2	3,2	1,1	-3,2	2,1	6,3	5,3	4,1
79,0	0,8	1,6	0,0	3,2	-1,1	3,2	2,1	2,1	6,5	2,5	1,1	0,0	-2,1	-6,3	-3,2	2,1	3,2	2,5
80,0	3,3	2,5	6,3	0,0	3,2	0,0	4,2	1,1	5,7	0,0	1,1	3,2	2,1	8,4	2,1	3,2	5,3	11,3
81,0	2,5	8,1	3,2	1,1	2,1	2,1	0,0	0,0	0,8	-2,5	1,1	0,0	1,1	-1,1	0,0	3,2	6,3	4,9
82,0	4,1	-4,1	2,1	0,0	1,1	3,2	8,4	1,1	5,7	0,0	1,1	0,0	3,2	0,0	0,0	2,1	3,2	3,3
83,0	0,8	-9,7	2,1	1,1	0,0	4,2	1,1	0,0	5,7	7,3	2,1	0,0	-2,1	3,2	0,0	1,1	3,2	2,5
84,0	4,1	1,6	1,1	-4,2	0,0	-1,1	-4,2	2,1	6,5	4,1	3,2	3,2	3,2	-4,2	-3,2	2,1	3,2	8,9
85,0	3,3	2,5	0,0	1,1	0,0	-1,1	2,1	1,1	3,3	1,6	4,2	2,1	1,1	-2,1	-3,2	4,2	0,0	2,5
86,0	0,8	2,5	5,3	6,3	2,1	4,2	3,2	0,0	4,9	0,0	-1,1	0,0	1,1	-3,2	3,2	5,3	5,3	7,3
87,0	8,1	-0,8	1,1	-2,1	4,2	3,2	1,1	-3,2	4,1	-1,6	-2,1	0,0	3,2	3,2	-2,1	-1,1	0,0	5,7
88,0	0,8	-0,8	2,1	4,2	0,0	3,2	3,2	2,1	7,3	-1,6	-4,2	-1,1	-3,2	0,0	3,2	2,1	3,2	4,9
89,0	4,1	1,6	1,1	-5,3	0,0	3,2	5,3	1,1	5,7	0,0	2,1	2,1	2,1	-2,1	0,0	-1,1	3,2	4,1
90,0	4,1	3,3	3,2	3,2	-3,2	-1,1	6,3	0,0	1,6	2,5	-2,1	2,1	2,1	0,0	4,2	2,1	0,0	2,5
91,0	0,8	3,3	1,1	-3,2	0,0	0,0	2,1	0,0	8,9	1,6	2,1	0,0	2,1	0,0	0,0	3,2	6,3	6,5
92,0	4,1	-5,7	3,2	-2,1	-3,2	0,0	2,1	3,2	2,5	0,0	2,1	-1,1	0,0	0,0	-2,1	2,1	3,2	2,5
93,0	0,0	5,7	0,0	-3,2	2,1	2,1	-1,1	0,0	1,6	3,3	-3,2	2,1	0,0	-2,1	0,0	1,1	6,3	5,7
94,0	2,5	-4,9	4,2	1,1	2,1	1,1	-3,2	-2,1	3,3	-1,6	-1,1	1,1	0,0	3,2	-2,1	2,1	3,2	6,5
95,0	0,8	-1,6	3,2	3,2	0,0	2,1	0,0	-1,1	3,3	2,5	-4,2	2,1	2,1	-1,1	-3,2	-1,1	0,0	6,5
96,0	4,1	6,5	3,2	1,1	1,1	5,3	0,0	-3,2	4,9	0,0	2,1	0,0	-2,1	3,2	0,0	2,1	1,1	6,5
97,0	0,8	-1,6	-2,1	0,0	-3,2	-3,2	0,0	0,0	1,6	5,7	0,0	0,0	0,0	-3,2	-2,1	3,2	0,0	4,9
98,0	3,3	0,0	5,3	-3,2	2,1	5,3	8,4	0,0	0,0	-0,8	-2,1	0,0	3,2	-4,2	0,0	3,2	0,0	1,6
99,0	0,0	2,5	1,1	0,0	-2,1	3,2	7,4	1,1	2,5	1,6	0,0	1,1	1,1	-2,1	2,1	3,2	3,2	2,5
100,0	0,8	-1,6	0,0	0,0	3,2	-2,1	0,0	0,0	1,6	0,0	2,1	0,0	2,1	4,2	0,0	3,2	6,3	4,9
101,0	0,8	2,5	3,2	-1,1	0,0	4,2	3,2	2,1	0,0	0,0	-3,2	2,1	3,2	4,2	-1,1	3,2	1,1	2,5
102,0	3,3	5,7	1,1	0,0	-4,2	1,1	0,0	2,1	4,1	0,0	2,1	0,0	-4,2	-2,1	2,1	0,0	2,1	0,8
103,0	3,3	9,7	0,0	0,0	2,1	2,1	0,0	-3,2	2,5	1,6	0,0	2,1	2,1	5,3	0,0	2,1	-3,2	0,0
104,0	0,0	-0,8	2,1	4,2	0,0	-2,1	2,1	1,1	1,6	-0,8	3,2	0,0	-3,2	-3,2	-3,2	0,0	4,2	2,5
105,0	0,0	2,5	2,1	-4,2	-8,4	2,1	0,0	2,1	1,6	-1,6	0,0	6,3	0,0	-3,2	0,0	2,1	0,0	1,6
106,0	4,1	7,3	2,1	0,0	1,1	2,1	2,1	0,0	1,6	-2,5	5,3	1,1	1,1	0,0	1,1	-2,1	0,0	4,9
107,0	2,5	-4,1	1,1	3,2	3,2	4,2	4,2	-1,1	0,0	2,5	0,0	0,0	6,3	2,1	4,2	2,1	-1,1	0,8
108,0	0,0	0,0	3,2	-3,2	4,2	-3,2	2,1	0,0	1,6	4,9	2,1	1,1	-3,2	-8,4	0,0	2,1	5,3	3,3
109,0	3,3	3,3	1,1	3,2	3,2	1,1	-2,1	-2,1	2,5	-2,5	2,1	-2,1	2,1	1,1	0,0	0,0	0,0	6,5
110,0	0,8	0,0	4,2	1,1	0,0	0,0	4,2	0,0	0,0	0,0	-1,1	0,0	-3,2	2,1	1,1	3,2	1,1	2,5
111,0	0,8	3,3	3,2	1,1	1,1	0,0	4,2	1,1	1,6	1,6	4,2	0,0	-1,1	3,2	0,0	1,1	4,2	4,9
112,0	3,3	0,8	3,2	0,0	-4,2	0,0	1,1	1,1	2,5	0,0	-2,1	-2,1	0,0	0,0	0,0	3,2	1,1	4,9
113,0	4,1	1,6	-2,1	0,0	1,1	1,1	4,2	0,0	4,1	-3,3	-2,1	-2,1	3,2	1,1	-3,2	-2,1	1,1	-1,6
114,0	2,5	2,5	-3,2	3,2	2,1	0,0	4,2	0,0	0,0	-1,6	0,0	2,1	4,2	0,0	0,0	-1,1	3,2	0,0
115,0	1,6	4,1	0,0	0,0	-2,1	0,0	1,1	2,1	2,5	0,8	-2,1	2,1	0,0	-2,1	0,0	3,2	-3,2	4,9
116,0	2,5	-9,7	2,1	-1,1	3,2	0,0	-1,1	0,0	1,6	0,8	0,0	-4,2	0,0	0,0	-2,1	3,2	4,2	-1,6
117,0	0,0	0,0	5,3	-6,3	3,2	3,2	0,0	-1,1	4,1	5,7	4,2	5,3	3,2	-2,1	0,0	3,2	3,2	2,5
118,0	-1,6	-3,3	1,1	1,1	-1,1	5,3	5,3	2,1	4,1	-3,3	2,1	0,0	3,2	1,1	5,3	3,2	4,2	8,9
119,0	-2,5	-5,7	0,0	1,1	0,0	5,3	0,0	-4,2	2,5	-3,3	2,1	0,0	0,0	0,0	0,0	3,2	3,2	1,6
120,0	2,5	6,5	-5,3	0,0	-3,2	3,2	2,1	-2,1	0,8	3,3	-3,2	0,0	-3,2	-2,1	2,1	-1,1	1,1	-0,8
121,0	3,3	0,0	5,3	0,0	-2,1	0,0	0,0	3,2	4,1	-1,6	-3,2	2,1	-1,1	1,1	0,0	-1,1	1,1	9,7
122,0	2,5	4,1	0,0	3,2	-2,1	0,0	3,2	1,1	4,9	1,6	4,2	2,1	6,3	2,1	-2,1	-1,1	0,0	4,9
123,0	0,0	3,3	-3,2	-3,2	0,0	0,0	1,1	3,2	1,6	-2,5	1,1	-2,1	1,1	-3,2	-2,1	2,1	0,0	0,0
124,0	0,0	6,5	2,1	5,3	2,1	1,1	2,1	-1,1	2,5	3,3	3,2	0,0	0,0	-2,1	-3,2	0,0	1,1	-0,8
125,0	-1,6	-0,8	1,1	0,0	4,2	0,0	0,0	0,0	1,6	2,5	0,0	2,1	1,1	0,0	0,0	-1,1	5,3	0,0
126,0	3,3	-2,5	-2,1	-5,3	4,2	3,2	0,0	4,2	1,6	3,3	0,0	-2,1	0,0	5,3	2,1	-3,2	5,3	2,5
127,0	0,0	-3,3	3,2	0,0	3,2	2,1	3,2	2,1	0,0	1,6	0,0	3,2	2,1	0,0	2,1	0,0	2,1	-1,6
128,0	0,0	0,0	-3,2	0,0	-3,2	0,0	3,2	2,1	3,3	0,8	2,1	2,1	-4,2	-8,4	0,0	1,1	2,1	1,6
129,0	1,6	1,6	3,2	0,0	0,0	-3,2	-4,2	0,0	2,5	-0,8	-2,1	2,1	0,0	0,0	2,1	-2,1	-3,2	5,7
130,0	0,0	0,0	0,0	0,0	-4,2	3,2	3,2	1,1	1,6	2,5	0,0	0,0	4,2	4,2	0,0	0,0	0,0	1,6
131,0	-2,5	2,5	0,0	0,0	1,1	-3,2	0,0	-2,1	3,3	-2,5	0,0	-2,1	-2,1	3,2	0,0	0,0	5,3	1,6
132,0	2,5	0,0	0,0	1,1	-2,1	6,3	0,0	-2,1	3,3	0,0	0,0	-2,1	0,0	-3,2	-5,3	0,0	0,0	8,1
133,0	3,3	4,9	3,2	1,1	-1,1	0,0	4,2	3,2	2,5	-1,6	-3,2	4,2	3,2	0,0	0,0	0,0	3,2	-1,6
134,0	4,9	4,9	0,0	0,0	0,0	3,2	-1,1	-3,2	3,3	-0,8	3,2	0,0	0,0	3,2	-1,1	0,0	1,1	2,5
135,0	0,0	0,8	0,0	3,2	0,0	0,0	2,1	1,1	2,5	1,6	-3,2	-3,2	1,1	-1,1	0,0	0,0	1,1	-0,8
136,0	4,1	1,6	2,1	-3,2	-1,1	0,0	0,0	0,0	3,3	-0,8	-2,1	2,1	3,2	-3,2	-1,1	0,0	4,2	0,0
137,0	3,3	1,6	3,2	0,0	4,2	1,1	0,0	1,1	1,6	1,6	4,2	2,1	-3,2	5,3	0,0	0,0	-3,2	2,5
138,0	0,8	0,8	1,1	1,1	3,2	-3,2	4,2	-4,2	2,5	2,5	1,1	-2,1	1,1	-3,2	0,0	3,2	6,3	0,0
139,0	0,0	-4,1	2,1	2,1	5,3	1,1	-2,1	0,0	-0,8	-0,8	2,1	2,1	1,1	0,0	2,1	-2,1	6,3	4,1
140,0	-0,8	0,8	3,2	1,1	0,0	0,0	0,0	0,0	1,6	1,6	2,1	-3,2	2,1	2,1	-3,2	-3,2	-4,2	0,0
141,0	0,0	2,5	6,3	-5,3	0,0	4,2	-3,2	0,0	0,0	1,6	0,0	8,4	1,1	-3,2	3,2	0,0	2,1	-1,6
142,0	4,1	0,0	3,2	-2,1	1,1	3,2	2,1	1,1	3,3	-4,9	0,0	0,0	-3,2	-2,1	0,0	2,1	9,5	4,9
143,0	2,5	-4,9	0,0	0,0	2,1	-2,1	-6,3	0,0	0,0	2,5	0,0	0,0	2,1	1,1	0,0	-2,1	1,1	-0,8
144,0	1,6	1,6	2,1	-2,1	2,1	4,2	1,1	-3,2	2,5	4,1	0,0	-2,1	4,2	0,0	0,0	-1,1	4,2	3,3
145,0	0,0	2,5	-2,1	-3,2	-3,2	3,2	0,0	2,1	1,6	1,6	0,0	0,0	1,1	0,0	2,1	0,0	1,1	0,0
146,0	-0,8	-7,3	0,0	0,0	0,0	1,1	3,2	2,1	0,8	0,0	1,1	0,0	0,0	2,1	0,0	0,0	3,2	2,5
147,0	-0,8	3,3	6,3	0,0	1,1	-3,2	4,2	-3,2	2,5	4,1	2,1	3,2	-4,2	4,2	4,2	0,0	8,4	0,0
148,0	1,6	-1,6	1,1	-6,3	-2,1	0,0	0,0	1,1	-0,8	2,5	3,2	0,0	-3,2	0,0	-3,2	0,0	-2,1	6,5
149,0	0,0	-0,8	2,1	-3,2	-4,2	0,0	-2,1	1,1	0,0	4,1	0,0	2,1	3,2	-3,2	0,0	2,1	-4,2	2,5
150,0	-1,6	2,5	0,0	1,1	-2,1	-2,1	-2,1	0,0	2,5	1,6	4,2	2,1	-1,1	6,3	1,1	1,1	-3,2	0,0
151,0	2,5	0,0	3,2	2,1	0,0	-1,1	0,0	0,0	0,8	0,0	2,1	2,1	2,1	0,0	0,0	0,0	9,5	0,0
152,0	-1,6	4,9	0,0	1,1	1,1	0,0	-1,1	-1,1	0,8	3,3	0,0	4,2	2,1	-1,1	-2,1	2,1		2,5
153,0	0,0	-4,1	5,3	3,2	3,2	-4,2	4,2	-3,2	2,5	4,1	-3,2	2,1	3,2	-3,2	-1,1	0,0	0,0	-5,7
154,0	1,6	0,0	0,0	1,1	1,1	3,2	3,2	-2,1	1,6	1,6	3,2	2,1	-2,1	-2,1	0,0	-2,1	5,3	1,6
155,0	0,0	-0,8	1,1	0,0	1,1	2,1	0,0	0,0	0,0	2,5	2,1	0,0	0,0	2,1	1,1	2,1	7,4	2,5
156,0	0,0	-2,5	-2,1	-3,2	-1,1	0,0	-2,1	2,1	0,0	0,8	-3,2	-1,1	0,0	-3,2	-4,2	0,0	6,3	-4,9
157,0	-0,8	5,7	5,3	3,2	-2,1	1,1	-2,1	1,1	2,5	-0,8	3,2	2,1	2,1	2,1	1,1	0,0	-2,1	5,7
158,0	-0,8	6,5	-2,1	0,0	-3,2	5,3	4,2	0,0	1,6	-2,5	3,2	-2,1	-1,1	0,0	2,1	-2,1	0,0	-2,5
159,0	0,8	0,0	1,1	0,0	-3,2	-1,1	3,2	0,0	0,0	0,0	-3,2	0,0	-2,1	1,1	2,1	-2,1	-1,1	1,6
160,0	0,8	0,8	3,2	-2,1	0,0	0,0	0,0	0,0	-0,8	0,8	-1,1	2,1	-2,1	-1,1	0,0	2,1	6,3	4,9
161,0	-2,5	1,6	-2,1	-3,2	0,0	2,1	-1,1	1,1	3,3	0,0	-2,1	0,0	-1,1	1,1	0,0	0,0	6,3	-0,8
162,0	-2,5	-1,6	2,1	3,2	2,1	0,0	3,2	-1,1	-0,8	3,3	-3,2	0,0	1,1	2,1	2,1	-1,1	2,1	0,0
163,0	2,5	7,3	4,2	0,0	0,0	3,2	7,4	-1,1	3,3	-1,6	0,0	4,2	1,1	-1,1	2,1	0,0	0,0	12,1
164,0	3,3	2,5	-3,2	6,3	0,0	-1,1	-1,1	0,0	0,0	0,0	1,1	0,0	-2,1	0,0	-1,1	3,2	-1,1	-3,3
165,0	-0,8	1,6	4,2	3,2	5,3	2,1	3,2	0,0	0,8	-0,8	0,0	3,2	1,1	2,1	-2,1	0,0	-3,2	12,9
166,0	0,0	-3,3	-3,2	2,1	4,2	3,2	2,1	0,0	5,7	1,6	-1,1	0,0	0,0	-2,1	-2,1	0,0	3,2	4,9
167,0	0,0	-3,3	1,1	-2,1	-1,1	1,1	1,1	1,1	4,9	0,0	0,0	2,1	3,2	3,2	-2,1	-3,2	3,2	6,5
168,0	0,0	1,6	-2,1	-2,1	2,1	-2,1	7,4	-2,1	1,6	2,5	0,0	2,1	-2,1	2,1	-1,1	3,2	-3,2	4,9
169,0	-0,8	7,3	1,1	0,0	0,0	0,0	-1,1	-3,2	0,8	-1,6	1,1	-1,1	3,2	2,1	0,0	-5,3	-1,1	0,0
170,0	2,5	0,0	1,1	0,0	0,0	-1,1	-3,2	0,0	1,6	3,3	-1,1	0,0	2,1	1,1	1,1	0,0	0,0	-3,3
171,0	4,9	0,8	0,0	-1,1	-2,1	0,0	0,0	2,1	1,6	3,3	-1,1	2,1	-2,1	-1,1	0,0	0,0	12,5	0,0
172,0	-0,8	2,5	0,0	0,0	-2,1	4,2	-4,2	1,1	0,8	2,5	-2,1	0,0	-2,1	0,0	0,0	0,0	7,4	-3,3
173,0	0,0	1,6	1,1	0,0	0,0	1,1	4,2	0,0	0,0	2,5	-4,2	0,0	-2,1	-3,2	0,0	0,0	4,2	8,9
174,0	0,8	4,9	-3,2	1,1	-4,2	0,0	4,2	0,0	1,6	-1,6	0,0	6,3	0,0	2,1	0,0	2,1	1,1	9,7
175,0	2,5	1,6	-2,1	0,0	-1,1	4,2	3,2	0,0	1,6	1,6	3,2	0,0	3,2	0,0	0,0	0,0	7,4	-0,8
176,0	0,8	-3,3	0,0	-5,3	5,3	-1,1	3,2	2,1	0,8	0,0	1,1	2,1	4,2	-3,2	0,0	-3,2	4,2	4,9
177,0	0,0	0,8	1,1	0,0	1,1	0,0	0,0	0,0	0,0	1,6	2,1	-4,2	0,0	-2,1	0,0	4,2	5,3	-5,7
178,0	-0,8	6,5	-4,2	1,1	0,0	2,1	-3,2	5,3	1,6	4,1	0,0	0,0	4,2	0,0	1,1	-2,1	4,2	9,7
179,0	0,0	0,0	-1,1	1,1	4,2	0,0	-4,2	-1,1	4,1	-0,8	3,2	-2,1	-2,1	6,3	-2,1	2,1	-1,1	-6,5
180,0	0,8	-1,6	0,0	0,0	0,0	4,2	6,3	-3,2	2,5	0,8	4,2	2,1	-2,1	1,1	0,0	0,0	0,0	5,7
181,0	2,5	0,0	5,3	2,1	0,0	-4,2	-3,2	0,0	1,6	-1,6	1,1	3,2	0,0	2,1	0,0	0,0	7,4	8,9
182,0	3,3	-0,8	-1,1	0,0	1,1	4,2	2,1	1,1	2,5	0,0	0,0	-1,1	1,1	-7,4	1,1	0,0	3,2	1,6
183,0	-0,8	2,5	0,0	2,1	0,0	5,3	-2,1	0,0	1,6	0,8	0,0	0,0	0,0	2,1	-3,2	0,0	3,2	8,1
184,0	1,6	4,9	2,1	0,0	-6,3	3,2	2,1	0,0	0,0	1,6	0,0	0,0	0,0	2,1	2,1	0,0	0,0	2,5
185,0	-2,5	0,8	-6,3	-2,1	1,1	1,1	4,2	-2,1	1,6	0,8	-3,2	0,0	-3,2	1,1	0,0	-1,1	4,2	-3,3
186,0	1,6	2,5	3,2	-1,1	2,1	-3,2	2,1	1,1	2,5	1,6	2,1	0,0	0,0	-3,2	2,1	1,1	0,0	0,0
187,0	-0,8	2,5	-1,1	-1,1	-1,1	-2,1	0,0	1,1	1,6	-0,8	-3,2	-2,1	0,0	0,0	-2,1	0,0	6,3	6,5
188,0	0,8	-8,1	3,2	0,0	4,2	2,1	2,1	-1,1	4,1	-1,6	0,0	1,1	4,2	1,1	-2,1	2,1	3,2	1,6
189,0	-1,6	2,5	0,0	1,1	0,0	0,0	-4,2	1,1	0,0	0,8	0,0	2,1	0,0	4,2	2,1	0,0	0,0	4,1
190,0	0,0	1,6	3,2	0,0	-1,1	0,0	4,2	1,1	0,0	3,3	-3,2	3,2	2,1	0,0	-2,1	-2,1	4,2	8,1
191,0	4,9	0,8	1,1	-3,2	0,0	0,0	6,3	3,2	-1,6	-1,6	0,0	1,1	-2,1	-1,1	2,1	3,2	3,2	7,3
192,0	0,0	0,0	0,0	4,2	1,1	0,0	-2,1	0,0	2,5	-1,6	0,0	1,1	-4,2	-2,1	0,0	2,1	3,2	-8,1
193,0	-1,6	1,6	0,0	3,2	3,2	2,1	0,0	0,0	-2,5	-4,1	0,0	-1,1	1,1	1,1	2,1	4,2	3,2	8,1
194,0	0,0	-2,5	2,1	1,1	0,0	0,0	3,2	1,1	0,0	0,0	-3,2	4,2	-3,2	-1,1	0,0	0,0	4,2	8,1
195,0	0,8	-3,3	2,1	1,1	0,0	0,0	3,2	-2,1	2,5	-0,8	3,2	-3,2	4,2	2,1	-2,1	-3,2	3,2	4,1
196,0	3,3	-5,7	3,2	-2,1	-1,1	-2,1	2,1	-1,1	0,8	-2,5	-2,1	2,1	0,0	3,2	4,2	0,0	0,0	-3,3
197,0	-0,8	4,9	-1,1	1,1	2,1	1,1	1,1	0,0	1,6	1,6	0,0	0,0	2,1	-2,1	0,0	0,0	1,1	3,3
198,0	2,5	4,1	2,1	1,1	3,2	5,3	4,2	0,0	0,0	3,3	1,1	0,0	3,2	3,2	-2,1	-3,2	3,2	-1,6
199,0	1,6	2,5	2,1	-1,1	0,0	1,1	3,2	0,0	0,0	4,1	2,1	0,0	-3,2	2,1	0,0	3,2	3,2	-1,6
200,0	0,0	0,0	0,0	-3,2	-3,2	0,0	-3,2	-1,1	0,0	4,1	0,0	0,0	0,0	0,0	0,0	-2,1	3,2	3,3
201,0	0,0	3,3	0,0	0,0	0,0	-1,1	0,0	-3,2	0,0	0,8	-2,1	2,1	0,0	-2,1	0,0	3,2	3,2	-3,3
202,0	1,6	1,6	2,1	1,1	-1,1	-3,2	0,0	0,0	0,8	-0,8	1,1	2,1	1,1	2,1	0,0	-3,2	0,0	3,3
203,0	0,0	0,0	2,1	1,1	0,0	-2,1	2,1	-2,1	0,0	2,5	0,0	2,1	2,1	-2,1	-2,1	0,0	4,2	1,6
204,0	2,5	4,9	4,2	3,2	0,0	2,1	-3,2	-1,1	2,5	1,6	0,0	0,0	4,2	0,0	0,0	-3,2	-1,1	6,5
205,0	4,1	-4,1	-3,2	-1,1	1,1	4,2	2,1	0,0	1,6	-1,6	2,1	-2,1	-1,1	3,2	-2,1	2,1	-1,1	9,7
206,0	1,6	-0,8	3,2	0,0	0,0	0,0	1,1	0,0	1,6	3,3	0,0	1,1	-2,1	1,1	0,0	2,1	4,2	4,9
207,0	0,0	4,1	1,1	0,0	2,1	2,1	-1,1	1,1	-0,8	0,0	-3,2	1,1	-1,1	1,1	-2,1	0,0	0,0	1,6
208,0	1,6	4,1	2,1	-3,2	-3,2	-2,1	-3,2	0,0	0,0	0,0	-2,1	-3,2	2,1	2,1	0,0	0,0	0,0	2,5
209,0	-0,8	-1,6	1,1	0,0	0,0	0,0	-2,1	1,1	2,5	5,7	0,0	1,1	0,0	3,2	4,2	0,0	3,2	5,7
210,0	-0,8	0,0	1,1	-1,1	0,0	1,1	4,2	1,1	0,0	4,9	1,1	2,1	0,0	0,0	1,1	0,0	3,2	2,5
211,0	0,0	1,6	2,1	-1,1	2,1	0,0	-3,2	0,0	0,0	2,5	-3,2	0,0	-2,1	0,0	-2,1	3,2	-2,1	2,5
212,0	3,3	-2,5	0,0	1,1	0,0	1,1	1,1	-2,1	-0,8	-2,5	0,0	1,1	-3,2	5,3	2,1	0,0	3,2	1,6
213,0	-0,8	1,6	-2,1	0,0	4,2	2,1	0,0	3,2	2,5	0,8	4,2	-3,2	-3,2	1,1	-3,2	2,1	-2,1	2,5
214,0	0,0	2,5	-5,3	1,1	0,0	0,0	1,1	0,0	-0,8	-0,8	-1,1	1,1	-3,2	2,1	1,1	0,0	-1,1	0,0
215,0	0,0	-4,1	0,0	0,0	0,0	0,0	2,1	3,2	3,3	-1,6	0,0	3,2	2,1	0,0	-5,3	-4,2	2,1	4,9
216,0	-2,5	0,0	3,2	0,0	1,1	0,0	0,0	3,2	1,6	-3,3	0,0	2,1	-3,2	5,3	0,0	1,1	-2,1	1,6
217,0	0,8	2,5	3,2	-1,1	2,1	2,1	-2,1	0,0	0,0	1,6	0,0	2,1	2,1	0,0	0,0	2,1	0,0	4,1
218,0	1,6	1,6	0,0	-3,2	2,1	4,2	0,0	-2,1	1,6	0,8	-5,3	0,0	-2,1	1,1	3,2	-2,1	1,1	3,3
219,0	0,0	-2,5	3,2	-2,1	-3,2	-2,1	4,2	0,0	1,6	0,8	3,2	-1,1	-3,2	3,2	1,1	0,0	0,0	1,6
220,0	-1,6	-2,5	0,0	1,1	2,1	1,1	-2,1	-2,1	2,5	0,8	1,1	0,0	6,3	5,3	0,0	0,0	5,3	4,1
221,0	1,6	1,6	0,0	0,0	0,0	1,1	2,1	-3,2	0,8	6,5	2,1	-2,1	3,2	4,2	-2,1	0,0	6,3	1,6
222,0	1,6	3,3	3,2	0,0	0,0	0,0	4,2	-1,1	1,6	1,6	-4,2	4,2	0,0	1,1	-2,1	-2,1	3,2	4,1
223,0	4,1	-3,3	2,1	0,0	-4,2	-2,1	2,1	0,0	2,5	0,0	0,0	0,0	2,1	0,0	2,1	0,0	0,0	-8,1
224,0	0,0	-1,6	4,2	4,2	0,0	0,0	0,0	-1,1	2,5	0,0	0,0	2,1	1,1	1,1	-6,3	0,0	-3,2	1,6
225,0	1,6	-1,6	-3,2	1,1	2,1	6,3	2,1	3,2	2,5	1,6	0,0	0,0	0,0	3,2	0,0	0,0	-1,1	0,0
226,0	-0,8	0,8	3,2	-3,2	4,2	0,0	2,1	0,0	-0,8	-4,9	-2,1	3,2	1,1	3,2	3,2	0,0	6,3	0,0
227,0	1,6	-0,8	1,1	1,1	0,0	2,1	6,3	1,1	1,6	2,5	0,0	0,0	-2,1	3,2	-2,1	4,2	2,1	8,1
228,0	0,0	0,0	0,0	0,0	0,0	-3,2	-2,1	-4,2	0,0	2,5	-3,2	0,0	2,1	1,1	-2,1	0,0	3,2	3,3
229,0	3,3	0,8	-2,1	-1,1	4,2	3,2	1,1	2,1	-0,8	6,5	5,3	0,0	-3,2	0,0	0,0	0,0	0,0	6,5
230,0	0,8	-1,6	5,3	-3,2	2,1	0,0	0,0	-1,1	2,5	2,5	2,1	2,1	3,2	1,1	0,0	0,0	1,1	0,0
231,0	4,9	-0,8	1,1	-1,1	-2,1	0,0	-2,1	0,0	-0,8	5,7	0,0	0,0	-3,2	0,0	0,0	0,0	6,3	3,3
232,0	0,8	2,5	2,1	3,2	3,2	2,1	-1,1	1,1	0,8	0,0	-1,1	5,3	0,0	4,2	0,0	0,0	6,3	-1,6
233,0	2,5	-1,6	6,3	1,1	4,2	-3,2	-1,1	-1,1	-1,6	-1,6	1,1	1,1	0,0	0,0	0,0	0,0	3,2	2,5
234,0	1,6	0,0	2,1	0,0	0,0	2,1	-2,1	-3,2	3,3	-2,5	-3,2	-1,1	0,0	0,0	0,0	0,0	6,3	0,0
235,0	0,0	0,0	-2,1	0,0	0,0	0,0	6,3	-1,1	2,5	-2,5	0,0	-1,1	2,1	6,3	-3,2	-1,1	-1,1	0,8
236,0	0,0	-3,3	4,2	0,0	1,1	2,1	4,2	4,2	0,8	3,3	-2,1	4,2	1,1	0,0	1,1	-1,1	1,1	0,0
237,0	0,8	0,0	2,1	0,0	-6,3	0,0	-1,1	-4,2	0,8	-1,6	-2,1	0,0	1,1	1,1	0,0	4,2	-2,1	3,3
238,0	-0,8	5,7	-1,1	1,1	2,1	1,1	2,1	3,2	0,0	4,9	4,2	-2,1	0,0	4,2	5,3	-2,1	0,0	3,3
239,0	0,0	0,0	0,0	1,1	0,0	1,1	0,0	0,0	1,6	0,0	1,1	0,0	2,1	2,1	-2,1	-1,1	5,3	-4,1
240,0	0,0	1,6	0,0	1,1	0,0	-2,1	6,3	2,1	1,6	-2,5	-3,2	3,2	0,0	0,0	1,1	-2,1	2,1	1,6
241,0	0,8	1,6	1,1	-1,1	1,1	1,1	-4,2	-2,1	-2,5	-1,6	0,0	0,0	-3,2	2,1	0,0	3,2	-2,1	7,3
242,0	1,6	2,5	-4,2	-2,1	1,1	3,2	6,3	0,0	-0,8	0,0	1,1	0,0	0,0	0,0	2,1	0,0	0,0	2,5
243,0	0,0	0,8	0,0	-1,1	0,0	-1,1	0,0	1,1	8,1	0,8	4,2	2,1	3,2	1,1	0,0	0,0	7,4	1,6
244,0	-1,6	-6,5	4,2	0,0	1,1	-3,2	-2,1	2,1	0,0	4,9	-4,2	-1,1	0,0	5,3	0,0	-2,1	-3,2	4,9
245,0	-0,8	0,0	3,2	1,1	-1,1	3,2	4,2	0,0	0,8	4,1	0,0	-2,1	0,0	2,1	-1,1	3,2	3,2	1,6
246,0	1,6	1,6	4,2	0,0	-1,1	0,0	4,2	-3,2	2,5	0,0	-5,3	-2,1	-1,1	0,0	0,0	0,0	5,3	4,9
247,0	0,0	1,6	4,2	0,0	-2,1	3,2	2,1	1,1	0,8	-1,6	1,1	0,0	2,1	3,2	0,0	0,0	3,2	-5,7
248,0	1,6	0,0	-1,1	0,0	0,0	3,2	0,0	-2,1	0,8	4,9	0,0	2,1	2,1	1,1	0,0	0,0	2,1	0,0
249,0	0,0	0,0	3,2	1,1	-2,1	2,1	2,1	-1,1	2,5	-6,5	4,2	0,0	2,1	7,4	0,0	0,0	-2,1	5,7
250,0	0,0	-0,8	2,1	-2,1	2,1	3,2	-2,1	-1,1	0,0	0,0	1,1	2,1	0,0	-6,3	-2,1	2,1	1,1	3,3
251,0	0,8	4,1	2,1	-3,2	2,1	0,0	0,0	1,1	3,3	4,9	2,1	2,1	4,2	0,0	0,0	0,0	3,2	0,0
252,0	2,5	0,0	-2,1	0,0	2,1	4,2	-2,1	-3,2	1,6	2,5	0,0	0,0	1,1	-1,1	0,0	-5,3	0,0	2,5
253,0	-0,8	2,5	8,4	0,0	1,1	-3,2	0,0	3,2	1,6	1,6	-3,2	-2,1	2,1	-3,2	0,0	-2,1	4,2	-0,8
254,0	1,6	0,0	0,0	0,0	4,2	2,1	-3,2	-1,1	0,0	-2,5	0,0	0,0	-2,1	0,0	0,0	3,2	5,3	6,5
255,0	0,0	0,0	3,2	1,1	2,1	-3,2	0,0	-5,3	0,0	3,3	-4,2	-3,2	0,0	-2,1	2,1	-2,1	1,1	0,8
256,0	-0,8	1,6	0,0	3,2	-2,1	2,1	-1,1	1,1	2,5	4,1	-2,1	2,1	0,0	2,1	0,0	2,1	5,3	-0,8
257,0	1,6	-4,1	0,0	0,0	1,1	0,0	3,2	0,0	1,6	-2,5	4,2	2,1	0,0	1,1	-3,2	-2,1	3,2	0,0
258,0	-1,6	1,6	2,1	1,1	6,3	3,2	3,2	0,0	-0,8	0,0	3,2	-1,1	2,1	4,2	-1,1	0,0	3,2	0,0
259,0	1,6	-2,5	1,1	0,0	1,1	0,0	2,1	-2,1	0,8	1,6	-2,1	-2,1	0,0	4,2	1,1	0,0	0,0	-2,5
260,0	-0,8	1,6	1,1	2,1	-3,2	0,0	2,1	1,1	2,5	-4,1	0,0	-1,1	3,2	-1,1	0,0	2,1	3,2	5,7
261,0	0,8	0,0	0,0	1,1	1,1	0,0	-2,1	3,2	3,3	1,6	3,2	0,0	1,1	3,2	0,0	-1,1	1,1	3,3
262,0	0,0	7,3	-2,1	2,1	1,1	0,0	-1,1	-1,1	3,3	0,0	4,2	2,1	0,0	-3,2	2,1	0,0	2,1	4,9
263,0	1,6	-2,5	0,0	2,1	-3,2	1,1	3,2	1,1	-1,6	0,0	0,0	2,1	2,1	1,1	-1,1	3,2	2,1	5,7
264,0	0,8	0,0	3,2	-3,2	0,0	1,1	0,0	-6,3	1,6	-2,5	-3,2	2,1	-6,3	-1,1	1,1	-3,2	0,0	1,6
265,0	2,5	-2,5	-1,1	-1,1	1,1	0,0	5,3	3,2	2,5	1,6	2,1	-2,1	1,1	0,0	0,0	1,1	3,2	3,3
266,0	1,6	0,0	3,2	1,1	0,0	-2,1	0,0	-5,3	0,0	1,6	-3,2	4,2	-1,1	0,0	-3,2	0,0	3,2	4,9
267,0	-0,8	2,5	-3,2	-2,1	-3,2	-4,2	8,4	4,2	3,3	0,0	1,1	0,0	-2,1	2,1	1,1	0,0	0,0	-3,3
268,0	0,0	2,5	-1,1	1,1	0,0	0,0	0,0	-1,1	-0,8	-0,8	0,0	-1,1	2,1	5,3	0,0	-3,2	2,1	-3,3
269,0	0,0	1,6	-2,1	2,1	0,0	2,1	-1,1	-1,1	2,5	2,5	1,1	5,3	3,2	2,1	0,0	-1,1	0,0	4,9
270,0	0,0	3,3	1,1	0,0	-1,1	0,0	-2,1	-1,1	2,5	2,5	0,0	2,1	3,2	4,2	0,0	0,0	0,0	6,5
271,0	-2,5	-4,9	2,1	-1,1	1,1	0,0	0,0	1,1	0,0	0,8	0,0	0,0	-2,1	-4,2	0,0	0,0	3,2	5,7
272,0	1,6	0,0	-2,1	2,1	0,0	0,0	-3,2	1,1	2,5	1,6	-5,3	-1,1	3,2	2,1	-2,1	1,1	3,2	4,9
273,0	3,3	5,7	-1,1	1,1	-2,1	-2,1	2,1	-2,1	-0,8	0,0	1,1	2,1	1,1	-1,1	0,0	-2,1	2,1	0,0
274,0	3,3	-1,6	2,1	0,0	-1,1	5,3	4,2	2,1	-0,8	0,8	0,0	1,1	1,1	7,4	2,1	-1,1	3,2	7,3
275,0	-2,5	1,6	3,2	0,0	-3,2	1,1	2,1	0,0	2,5	-0,8	2,1	0,0	-3,2	4,2	1,1	4,2	3,2	0,0
276,0	0,0	0,0	-1,1	-5,3	1,1	1,1	2,1	1,1	0,8	-1,6	2,1	3,2	1,1	0,0	-2,1	2,1	3,2	3,3
277,0	-0,8	-1,6	0,0	0,0	-2,1	0,0	0,0	-1,1	0,0	1,6	-1,1	2,1	3,2	-1,1	1,1	-2,1	1,1	0,0
278,0	1,6	-1,6	5,3	2,1	0,0	1,1	0,0	-1,1	2,5	2,5	-2,1	2,1	0,0	-2,1	4,2	0,0	0,0	3,3
279,0	0,0	2,5	0,0	1,1	-3,2	4,2	0,0	3,2	0,8	0,0	0,0	-2,1	2,1	6,3	0,0	0,0	0,0	-4,1
280,0	0,0	0,0	0,0	-2,1	3,2	2,1	2,1	0,0	1,6	3,3	0,0	2,1	3,2	-2,1	-2,1	-3,2	5,3	1,6
281,0	-0,8	0,8	0,0	-1,1	3,2	-1,1	6,3	-3,2	1,6	4,1	-2,1	-2,1	0,0	2,1	0,0	-1,1	0,0	1,6
282,0	5,7	-0,8	2,1	0,0	3,2	1,1	-2,1	6,3	-1,6	2,5	3,2	0,0	-3,2	6,3	0,0	2,1	0,0	4,9
283,0	2,5	2,5	0,0	1,1	0,0	-1,1	0,0	-3,2	2,5	2,5	2,1	2,1	2,1	-4,2	-3,2	0,0	2,1	2,5
284,0	0,0	0,0	0,0	0,0	-1,1	-2,1	0,0	-2,1	0,8	1,6	-2,1	0,0	1,1	0,0	0,0	-6,3	5,3	4,9
285,0	0,8	5,7	4,2	1,1	-2,1	0,0	-2,1	2,1	1,6	-0,8	-3,2	0,0	2,1	0,0	3,2	0,0	3,2	0,8
286,0	-4,1	-4,9	0,0	-2,1	2,1	4,2	-2,1	-1,1	2,5	-1,6	0,0	2,1	-3,2	1,1	0,0	1,1	-4,2	0,8
287,0	0,0	2,5	0,0	0,0	-3,2	-2,1	9,5	0,0	0,0	2,5	-3,2	0,0	0,0	0,0	0,0	-1,1	0,0	3,3
288,0	0,8	1,6	0,0	0,0	2,1	-3,2	3,2	0,0	2,5	0,8	-2,1	0,0	0,0	-6,3	0,0	1,1	4,2	7,3
289,0	0,0	0,8	0,0	0,0	2,1	1,1	-3,2	2,1	0,0	0,0	1,1	4,2	2,1	0,0	2,1	0,0	4,2	0,8
290,0	0,8	-3,3	-2,1	-2,1	1,1	0,0	-3,2	-1,1	-2,5	1,6	-8,4	2,1	1,1	3,2	1,1	4,2	-1,1	4,9
291,0	3,3	0,0	0,0	2,1	1,1	4,2	4,2	0,0	4,1	3,3	-1,1	-2,1	0,0	-3,2	-3,2	0,0	4,2	1,6
292,0	6,5	1,6	2,1	1,1	0,0	3,2	2,1	1,1	0,0	0,0	-2,1	-3,2	4,2	0,0	0,0	-2,1	2,1	4,1
293,0	0,0	3,3	-1,1	2,1	0,0	2,1	-2,1	0,0	2,5	3,3	1,1	4,2	5,3	2,1	0,0	0,0	3,2	4,1
294,0	0,0	-0,8	-2,1	-2,1	0,0	-1,1	0,0	2,1	2,5	-4,9	3,2	0,0	-2,1	2,1	0,0	-2,1	3,2	2,5
295,0	0,0	-0,8	3,2	1,1	1,1	1,1	0,0	-3,2	1,6	1,6	-1,1	0,0	-4,2	-2,1	2,1	2,1	3,2	1,6
296,0	0,8	2,5	0,0	0,0	-1,1	-3,2	-2,1	1,1	0,8	1,6	-1,1	-2,1	1,1	4,2	1,1	0,0	1,1	0,8
297,0	0,8	-0,8	4,2	0,0	0,0	0,0	8,4	-1,1	1,6	-4,1	-3,2	2,1	0,0	-1,1	1,1	1,1	0,0	-1,6
298,0	-1,6	4,9	3,2	1,1	-2,1	1,1	0,0	-1,1	3,3	2,5	2,1	4,2	-3,2	1,1	1,1	0,0	5,3	4,9
299,0	-1,6	0,0	0,0	-1,1	0,0	4,2	-3,2	0,0	0,0	3,3	0,0	0,0	2,1	2,1	0,0	-2,1	0,0	-0,8
300,0	3,3	-2,5	-1,1	-4,2	-3,2	-3,2	-1,1	1,1	0,0	-4,9	1,1	2,1	4,2	0,0	1,1	0,0	-1,1	2,5
301,0	0,0	1,6	6,3	0,0	0,0	3,2	-4,2	-3,2	0,8	-2,5	1,1	0,0	4,2	5,3	1,1	-1,1	4,2	4,1
302,0	0,8	3,3	0,0	-1,1	0,0	3,2	4,2	1,1	0,0	-1,6	-2,1	0,0	-2,1	0,0	2,1	0,0	3,2	3,3
303,0	3,3	-1,6	0,0	0,0	-2,1	2,1	0,0	0,0	-2,5	-2,5	2,1	2,1	3,2	1,1	1,1	0,0	3,2	0,0
304,0	-2,5	2,5	-3,2	0,0	3,2	-1,1	2,1	0,0	0,8	1,6	0,0	3,2	-1,1	-4,2	3,2	0,0	-6,3	3,3
305,0	4,1	0,8	-2,1	1,1	0,0	1,1	0,0	3,2	0,0	0,8	-6,3	-1,1	2,1	-3,2	1,1	1,1	0,0	4,9
306,0	1,6	0,0	0,0	-2,1	-3,2	-1,1	2,1	5,3	1,6	-4,1	2,1	0,0	2,1	-2,1	3,2	-2,1	0,0	-1,6
307,0	-1,6	-0,8	2,1	3,2	3,2	3,2	-2,1	-4,2	4,9	-2,5	-4,2	0,0	2,1	3,2	0,0	-3,2	-1,1	6,5
308,0	0,0	-2,5	1,1	-3,2	3,2	-2,1	2,1	1,1	2,5	-0,8	4,2	-3,2	-2,1	-5,3	1,1	4,2	0,0	1,6
309,0	1,6	2,5	1,1	0,0	-2,1	2,1	6,3	0,0	2,5	0,0	3,2	1,1	-3,2	-3,2	4,2	2,1	8,4	-1,6
310,0	1,6	0,0	-2,1	0,0	0,0	-3,2	-3,2	1,1	1,6	3,3	-3,2	0,0	-2,1	8,4	0,0	1,1	4,2	1,6
311,0	-0,8	-0,8	0,0	-1,1	1,1	0,0	-2,1	3,2	1,6	1,6	2,1	0,0	0,0	-3,2	4,2	2,1	2,1	0,0
312,0	-0,8	2,5	0,0	0,0	1,1	1,1	0,0	-3,2	1,6	-1,6	2,1	-1,1	0,0	2,1	-3,2	-2,1	0,0	1,6
313,0	0,8	1,6	-4,2	1,1	0,0	0,0	0,0	1,1	0,0	4,1	0,0	2,1	0,0	6,3	-1,1	-2,1	6,3	4,9
314,0	0,0	3,3	1,1	2,1	-3,2	0,0	2,1	0,0	0,0	1,6	2,1	-2,1	2,1	0,0	4,2	0,0	0,0	0,0
315,0	0,8	-3,3	0,0	0,0	3,2	0,0	0,0	0,0	2,5	3,3	0,0	2,1	-3,2	-5,3	3,2	3,2	1,1	2,5
316,0	-0,8	4,1	3,2	-5,3	1,1	3,2	0,0	1,1	2,5	1,6	0,0	3,2	-2,1	0,0	-2,1	0,0	5,3	0,8
317,0	-0,8	-0,8	4,2	1,1	0,0	1,1	-4,2	-5,3	0,0	2,5	-1,1	-1,1	1,1	0,0	1,1	2,1	4,2	1,6
318,0	1,6	1,6	3,2	-1,1	-2,1	1,1	3,2	3,2	1,6	-4,1	3,2	4,2	0,0	0,0	0,0	-4,2	1,1	1,6
319,0	-1,6	-1,6	1,1	-1,1	0,0	4,2	2,1	0,0	-1,6	4,9	-2,1	-2,1	0,0	0,0	3,2	0,0	-2,1	4,9
320,0	1,6	-0,8	-1,1	0,0	0,0	1,1	-2,1	1,1	1,6	-4,1	2,1	4,2	-2,1	1,1	-1,1	2,1	3,2	0,0
321,0	3,3	0,0	0,0	1,1	2,1	0,0	0,0	2,1	2,5	-0,8	-3,2	-4,2	2,1	4,2	0,0	2,1	1,1	-1,6
322,0	1,6	-2,5	0,0	0,0	-6,3	-1,1	-2,1	-2,1	0,8	0,8	0,0	0,0	1,1	-2,1	1,1	0,0	3,2	1,6
323,0	0,0	-0,8	-6,3	-4,2	0,0	-3,2	-2,1	3,2	0,8	0,8	0,0	-2,1	-5,3	-1,1	0,0	0,0	0,0	3,3
324,0	-2,5	1,6	0,0	2,1	-1,1	4,2	6,3	-3,2	1,6	3,3	-3,2	0,0	6,3	-2,1	3,2	-4,2	5,3	5,7
325,0	-1,6	0,0	2,1	0,0	2,1	3,2	-2,1	0,0	0,8	3,3	2,1	0,0	-5,3	0,0	-3,2	0,0	3,2	-4,1
326,0	1,6	1,6	3,2	-1,1	4,2	0,0	-3,2	0,0	1,6	-3,3	-2,1	2,1	2,1	-1,1	-2,1	-4,2	1,1	2,5
327,0	3,3	0,0	3,2	0,0	0,0	2,1	0,0	-2,1	1,6	3,3	4,2	0,0	0,0	-2,1	3,2	3,2	6,3	0,8
328,0	-0,8	-4,9	3,2	-3,2	-1,1	-3,2	0,0	0,0	0,0	0,8	0,0	0,0	7,4	0,0	0,0	-2,1	2,1	-1,6
329,0	3,3	1,6	0,0	2,1	-1,1	3,2	0,0	-6,3	3,3	-3,3	0,0	2,1	4,2	-2,1	0,0	0,0	2,1	8,1
330,0	2,5	-1,6	5,3	-2,1	2,1	-3,2	-1,1	0,0	2,5	0,8	-2,1	-2,1	1,1	0,0	3,2	2,1	3,2	1,6
331,0	0,0	6,5	0,0	0,0	2,1	6,3	3,2	3,2	1,6	-0,8	0,0	3,2	3,2	1,1	0,0	0,0	-1,1	0,0
332,0	1,6	-0,8	0,0	3,2	-1,1	0,0	2,1	-3,2	0,0	2,5	-3,2	0,0	0,0	2,1	-2,1	0,0	2,1	1,6
333,0	1,6	0,0	0,0	-1,1	0,0	5,3	-3,2	-4,2	3,3	-1,6	2,1	-3,2	-1,1	0,0	1,1	0,0	3,2	7,3
334,0	1,6	3,3	0,0	0,0	3,2	0,0	0,0	0,0	-0,8	3,3	-6,3	1,1	-3,2	0,0	3,2	-1,1	-3,2	4,9
335,0	2,5	-3,3	-1,1	1,1	1,1	-3,2	0,0	-3,2	2,5	-0,8	-5,3	-2,1	0,0	-2,1	0,0	4,2	-1,1	4,9
336,0	0,0	0,0	0,0	0,0	-6,3	4,2	-2,1	0,0	1,6	-0,8	4,2	2,1	-1,1	-1,1	0,0	0,0	1,1	3,3
337,0	-2,5	3,3	1,1	-3,2	-4,2	0,0	0,0	3,2	4,1	0,0	2,1	0,0	0,0	-2,1	2,1	0,0	3,2	3,3
338,0	1,6	-0,8	2,1	0,0	1,1	0,0	0,0	1,1	1,6	4,1	0,0	-2,1	2,1	-3,2	1,1	1,1	3,2	0,0
339,0	0,8	3,3	-1,1	1,1	0,0	-1,1	0,0	3,2	-0,8	0,0	-2,1	0,0	2,1	0,0	0,0	-3,2	0,0	4,9
340,0	3,3	1,6	2,1	1,1	4,2	0,0	4,2	-1,1	0,0	-1,6	0,0	-2,1	-3,2	2,1	-2,1	-3,2	0,0	1,6
341,0	0,8	2,5	3,2	-3,2	3,2	-2,1	0,0	1,1	0,8	-3,3	-1,1	-2,1	4,2	2,1	0,0	0,0	10,5	2,5
342,0	0,0	1,6	-2,1	-1,1	1,1	3,2	2,1	-1,1	0,0	-4,1	3,2	2,1	0,0	2,1	2,1	0,0	10,5	1,6
343,0	0,0	-3,3	1,1	1,1	-2,1	1,1	2,1	0,0	1,6	-2,5	0,0	1,1	-1,1	3,2	-3,2	0,0	3,2	0,8
344,0	3,3	1,6	-2,1	0,0	1,1	3,2	-2,1	-1,1	1,6	-0,8	0,0	0,0	-2,1	1,1	-3,2	0,0	7,4	2,5
345,0	-0,8	-0,8	1,1	0,0	0,0	2,1	2,1	2,1	2,5	1,6	1,1	0,0	-2,1	-3,2	-1,1	-2,1	-1,1	3,3
346,0	-1,6	-1,6	5,3	0,0	0,0	3,2	0,0	2,1	0,0	2,5	3,2	0,0	0,0	0,0	3,2	0,0	3,2	1,6
347,0	-1,6	3,3	0,0	-3,2	0,0	0,0	0,0	1,1	-2,5	4,1	1,1	1,1	0,0	5,3	-2,1	0,0	4,2	0,0
348,0	1,6	1,6	0,0	0,0	-2,1	2,1	2,1	3,2	0,0	5,7	1,1	0,0	0,0	-1,1	0,0	0,0	5,3	1,6
349,0	2,5	0,0	3,2	-1,1	4,2	2,1	0,0	0,0	0,0	0,8	0,0	2,1	-2,1	1,1	1,1	0,0	1,1	-1,6
350,0	0,0	1,6	3,2	0,0	-2,1	2,1	-3,2	-1,1	1,6	0,0	1,1	0,0	-5,3	3,2	1,1	0,0	1,1	0,8
351,0	0,8	5,7	3,2	-2,1	2,1	2,1	8,4	3,2	2,5	3,3	-1,1	0,0	0,0	2,1	4,2	2,1	3,2	1,6
352,0	2,5	-0,8	-1,1	0,0	-2,1	0,0	2,1	0,0	2,5	2,5	-2,1	2,1	2,1	-3,2	2,1	0,0	0,0	2,5
353,0	2,5	0,8	-3,2	1,1	4,2	0,0	8,4	4,2	3,3	-3,3	-3,2	1,1	-2,1	0,0	0,0	-2,1	-2,1	5,7
354,0	2,5	0,8	2,1	2,1	0,0	0,0	2,1	3,2	2,5	-3,3	-3,2	0,0	3,2	-3,2	4,2	-2,1	3,2	-0,8
355,0	4,1	3,3	-1,1	2,1	1,1	-5,3	6,3	2,1	3,3	2,5	-3,2	3,2	0,0	0,0	1,1	0,0	0,0	2,5
356,0	3,3	1,6	1,1	1,1	0,0	2,1	2,1	0,0	3,3	-2,5	0,0	2,1	2,1	-1,1	0,0	-2,1	5,3	-1,6
357,0	0,8	8,1	1,1	2,1	0,0	3,2	4,2	0,0	1,6	4,1	0,0	-2,1	0,0	0,0	0,0	0,0	2,1	3,3
358,0	0,0	4,9	0,0	0,0	1,1	0,0	3,2	1,1	2,5	-5,7	2,1	2,1	-2,1	2,1	0,0	0,0	-1,1	4,9
359,0	2,5	5,7	-2,1	0,0	-1,1	0,0	1,1	4,2	0,8	1,6	-1,1	2,1	3,2	-1,1	2,1	2,1	1,1	1,6
360,0	2,5	4,9	-2,1	0,0	1,1	1,1	-3,2	3,2	8,1	0,0	0,0	4,2	0,0	3,2	0,0	4,2	2,1	2,5
361,0	7,3	7,3	2,1	1,1	1,1	1,1	6,3	4,2	4,9	2,5	-2,1	-1,1	0,0	4,2	2,1	0,0	0,0	1,6
362,0	0,8	4,9	-6,3	1,1	-1,1	3,2	3,2	5,3	1,6	1,6	2,1	2,1	0,0	-1,1	0,0	1,1	-3,2	2,5
363,0	3,3	6,5	2,1	-2,1	2,1	-3,2	3,2	0,0	0,8	4,1	-2,1	0,0	0,0	1,1	0,0	-1,1	-1,1	4,1
364,0	2,5	4,1	3,2	2,1	0,0	2,1	0,0	6,3	4,9	0,0	0,0	-3,2	0,0	0,0	1,1	4,2	0,0	2,5
365,0	2,5	5,7	3,2	-5,3	-3,2	-1,1	2,1	5,3	1,6	-2,5	0,0	-2,1	-3,2	-2,1	-3,2	-4,2	1,1	3,3
366,0	8,1	3,3	-2,1	1,1	3,2	0,0	0,0	9,5	-1,6	0,0	0,0	2,1	2,1	5,3	1,1	0,0	-3,2	1,6
367,0	2,5	-4,9	2,1	0,0	-1,1	0,0	1,1	9,5	0,0	2,5	-3,2	0,0	0,0	1,1	0,0	-3,2	1,1	1,6
368,0	2,5	2,5	4,2	-4,2	1,1	2,1	2,1	4,2	-0,8	0,0	0,0	-2,1	0,0	0,0	3,2	0,0	-3,2	0,0
369,0	4,1	0,8	4,2	3,2	1,1	4,2	1,1	3,2	1,6	0,0	0,0	3,2	3,2	3,2	-2,1	0,0	2,1	-3,3
370,0	4,1	3,3	2,1	2,1	3,2	0,0	6,3	3,2	-1,6	4,1	-3,2	3,2	3,2	1,1	1,1	0,0	0,0	4,9
371,0	6,5	1,6	3,2	1,1	3,2	4,2	4,2	0,0	2,5	2,5	2,1	4,2	1,1	-6,3	-1,1	0,0	0,0	5,7
372,0	4,9	3,3	-1,1	0,0	1,1	3,2	3,2	-1,1	1,6	-4,1	-8,4	2,1	-3,2	-2,1	0,0	2,1	0,0	4,9
373,0	-1,6	1,6	2,1	0,0	2,1	5,3	2,1	0,0	0,0	0,8	0,0	-1,1	4,2	0,0	0,0	0,0	1,1	1,6
374,0	4,1	4,9	6,3	1,1	0,0	1,1	2,1	1,1	2,5	1,6	3,2	3,2	1,1	2,1	2,1	0,0	-3,2	0,0
375,0	4,9	6,5	3,2	1,1	1,1	2,1	2,1	6,3	-1,6	0,0	0,0	-2,1	0,0	-4,2	2,1	0,0	2,1	-2,5
376,0	2,5	1,6	3,2	4,2	0,0	-2,1	4,2	0,0	0,8	1,6	1,1	0,0	3,2	-3,2	2,1	-2,1	2,1	1,6
377,0	3,3	2,5	3,2	0,0	0,0	7,4	2,1	-3,2	-6,5	-1,6	2,1	0,0	1,1	2,1	2,1	0,0	5,3	2,5
378,0	3,3	-4,1	6,3	6,3	0,0	4,2	0,0	4,2	0,8	2,5	-2,1	2,1	2,1	1,1	1,1	0,0	3,2	3,3
379,0	0,0	0,0	3,2	0,0	0,0	-1,1	3,2	5,3	-3,3	3,3	-2,1	-1,1	-6,3	0,0	0,0	0,0	1,1	0,0
380,0	0,0	2,5	3,2	-1,1	-3,2	-4,2	2,1	1,1	0,8	-1,6	2,1	0,0	0,0	1,1	0,0	1,1	1,1	1,6
381,0	-1,6	3,3	-1,1	3,2	1,1	2,1	6,3	3,2	-1,6	0,0	-4,2	-1,1	0,0	1,1	0,0	0,0	0,0	4,9
382,0	4,1	-3,3	0,0	3,2	3,2	-1,1	0,0	4,2	-3,3	0,0	0,0	2,1	-2,1	4,2	1,1	-2,1	-2,1	0,0
383,0	3,3	4,1	0,0	6,3	-1,1	2,1	6,3	2,1	2,5	3,3	-2,1	2,1	6,3	0,0	-2,1	0,0	-2,1	4,1
384,0	2,5	-2,5	5,3	4,2	2,1	-4,2	2,1	0,0	-3,3	1,6	2,1	1,1	-3,2	-2,1	2,1	0,0	-3,2	0,8
385,0	-0,8	4,9	10,5	0,0	0,0	0,0	1,1	3,2	0,0	-1,6	1,1	0,0	0,0	3,2	1,1	-3,2	2,1	0,0
386,0	0,0	2,5	-2,1	0,0	4,2	-2,1	2,1	5,3	-0,8	3,3	1,1	-1,1	0,0	-3,2	0,0	0,0	0,0	2,5
387,0	-1,6	3,3	3,2	1,1	3,2	1,1	2,1	6,3	-0,8	4,1	0,0	-1,1	-3,2	4,2	0,0	0,0	3,2	1,6
388,0	0,0	0,8	-5,3	0,0	0,0	0,0	4,2	7,4	-0,8	6,5	0,0	0,0	0,0	0,0	2,1	0,0	-3,2	3,3
389,0	-0,8	3,3	3,2	0,0	0,0	0,0	-1,1	8,4	-4,9	3,3	2,1	0,0	0,0	-1,1	0,0	2,1	-2,1	2,5
390,0	5,7	1,6	3,2	4,2	3,2	1,1	2,1	10,5	0,8	-2,5	-3,2	0,0	3,2	-2,1	0,0	-3,2	3,2	0,8
391,0	0,0	4,1	-1,1	0,0	0,0	4,2	2,1	0,0	2,5	2,5	0,0	2,1	0,0	0,0	0,0	0,0	1,1	1,6
392,0	0,0	-1,6	3,2	0,0	-3,2	3,2	3,2	3,2	0,0	-2,5	0,0	2,1	1,1	3,2	2,1	-2,1	3,2	0,0
393,0	0,0	3,3	7,4	-2,1	3,2	1,1	0,0	3,2	0,0	-4,1	2,1	0,0	-2,1	1,1	3,2	1,1	0,0	4,9
394,0	-1,6	5,7	2,1	1,1	1,1	-2,1	0,0	-1,1	3,3	4,9	2,1	0,0	-4,2	1,1	0,0	0,0	1,1	0,8
395,0	-4,1	0,8	3,2	2,1	1,1	4,2	-2,1	-4,2	2,5	0,0	3,2	0,0	-3,2	0,0	0,0	1,1	0,0	4,1
396,0	0,0	4,1	-2,1	0,0	-2,1	-1,1	3,2	2,1	0,8	0,0	0,0	-2,1	4,2	0,0	0,0	0,0	0,0	2,5
397,0	-1,6	1,6	3,2	0,0	-1,1	-3,2	1,1	2,1	0,8	0,0	0,0	2,1	-3,2	-3,2	3,2	3,2	2,1	0,8
398,0	1,6	4,1	4,2	0,0	1,1	1,1	2,1	1,1	0,0	-1,6	0,0	4,2	-2,1	4,2	0,0	0,0	0,0	0,8
399,0	-0,8	2,5	3,2	0,0	0,0	0,0	2,1	0,0	2,5	2,5	1,1	2,1	3,2	1,1	0,0	0,0	-1,1	3,3
400,0	0,8	-4,1	1,1	0,0	1,1	0,0	0,0	-2,1	1,6	0,8	-5,3	1,1	1,1	0,0	3,2	0,0	2,1	2,5
401,0	0,8	0,0	8,4	2,1	0,0	-1,1	0,0	2,1	1,6	-4,1	0,0	0,0	-2,1	5,3	0,0	-3,2	3,2	4,9
402,0	2,5	1,6	6,3	-2,1	-1,1	-2,1	0,0	3,2	2,5	-1,6	2,1	-1,1	-3,2	-3,2	0,0	0,0	3,2	1,6
403,0	-0,8	1,6	3,2	-1,1	0,0	1,1	6,3	1,1	0,8	0,8	0,0	0,0	0,0	0,0	-2,1	1,1	1,1	0,0
404,0	-1,6	3,3	2,1	0,0	1,1	-1,1	3,2	1,1	-0,8	0,0	-1,1	-3,2	1,1	-1,1	0,0	0,0	-3,2	1,6
405,0	4,9	1,6	4,2	1,1	-2,1	0,0	4,2	5,3	2,5	4,1	2,1	2,1	2,1	-2,1	0,0	1,1	1,1	0,0
406,0	-2,5	0,0	3,2	5,3	1,1	1,1	3,2	1,1	1,6	1,6	-3,2	0,0	-1,1	-2,1	0,0	1,1	1,1	2,5
407,0	2,5	-0,8	-1,1	3,2	-3,2	-1,1	-1,1	2,1	-0,8	1,6	0,0	2,1	3,2	3,2	4,2	0,0	0,0	0,0
408,0	2,5	8,1	-3,2	4,2	-1,1	0,0	0,0	0,0	1,6	-3,3	2,1	0,0	1,1	0,0	-3,2	0,0	-1,1	3,3
409,0	1,6	1,6	0,0	5,3	0,0	1,1	0,0	1,1	-0,8	0,0	4,2	2,1	1,1	1,1	2,1	-1,1	3,2	3,3
410,0	2,5	1,6	4,2	0,0	0,0	1,1	3,2	-1,1	1,6	1,6	-2,1	0,0	0,0	1,1	3,2	2,1	4,2	0,0
411,0	2,5	4,9	3,2	0,0	0,0	0,0	2,1	-3,2	3,3	-2,5	-3,2	0,0	1,1	-1,1	3,2	0,0	-1,1	0,8
412,0	1,6	2,5	0,0	-3,2	0,0	0,0	0,0	0,0	-0,8	0,0	2,1	4,2	-2,1	0,0	0,0	1,1	0,0	-0,8
413,0	-1,6	1,6	4,2	-2,1	1,1	3,2	2,1	0,0	0,0	-1,6	2,1	4,2	3,2	2,1	0,0	0,0	0,0	-2,5
414,0	1,6	-1,6	6,3	-3,2	1,1	2,1	6,3	-3,2	0,8	-2,5	0,0	2,1	-2,1	0,0	0,0	0,0	3,2	4,9
415,0	3,3	4,9	5,3	-2,1	-4,2	1,1	-1,1	2,1	0,8	1,6	0,0	2,1	1,1	4,2	0,0	-2,1	-1,1	0,8
416,0	5,7	1,6	5,3	0,0	0,0	1,1	2,1	4,2	0,8	0,0	-3,2	0,0	1,1	1,1	0,0	0,0	-3,2	0,0
417,0	0,8	0,8	8,4	-2,1	-2,1	2,1	2,1	-3,2	1,6	-1,6	1,1	2,1	0,0	1,1	0,0	-3,2	-1,1	2,5
418,0	-0,8	-4,1	3,2	-1,1	0,0	1,1	1,1	-2,1	0,0	4,1	0,0	2,1	2,1	0,0	0,0	0,0	0,0	2,5
419,0	3,3	0,8	1,1	0,0	1,1	4,2	2,1	-3,2	-1,6	3,3	0,0	1,1	-2,1	2,1	1,1	0,0	2,1	4,9
420,0	-0,8	2,5	4,2	0,0	0,0	6,3	-2,1	0,0	0,0	-2,5	0,0	-3,2	1,1	0,0	-2,1	0,0	0,0	0,0
421,0	2,5	6,5	4,2	-6,3	0,0	0,0	0,0	-1,1	0,0	0,0	0,0	2,1	0,0	1,1	-1,1	0,0	0,0	3,3
422,0	4,1	1,6	0,0	0,0	-1,1	3,2	6,3	0,0	-3,3	1,6	-2,1	2,1	0,0	-1,1	0,0	0,0	-2,1	0,0
423,0	0,8	0,0	3,2	-1,1	1,1	-3,2	2,1	4,2	1,6	0,8	2,1	2,1	-2,1	-1,1	0,0	-1,1	-8,4	0,8
424,0	-0,8	1,6	1,1	-2,1	0,0	0,0	2,1	1,1	2,5	-4,1	0,0	-2,1	3,2	0,0	0,0	4,2	-4,2	0,0
425,0	0,8	-0,8	3,2	0,0	0,0	4,2	0,0	1,1	2,5	0,0	2,1	0,0	-2,1	0,0	3,2	-1,1	3,2	3,3
426,0	-0,8	0,0	3,2	0,0	0,0	2,1	2,1	2,1	0,0	2,5	0,0	2,1	-3,2	4,2	3,2	-1,1	0,0	0,0
427,0	-0,8	1,6	3,2	-2,1	-1,1	4,2	6,3	1,1	1,6	0,8	2,1	0,0	2,1	1,1	1,1	2,1	0,0	2,5
428,0	0,8	-0,8	5,3	0,0	-2,1	2,1	2,1	0,0	1,6	2,5	4,2	0,0	4,2	4,2	0,0	0,0	3,2	0,0
429,0	2,5	4,1	0,0	-1,1	0,0	-1,1	0,0	1,1	1,6	3,3	0,0	1,1	2,1	0,0	-3,2	2,1	-2,1	0,0
430,0	7,3	4,9	2,1	3,2	0,0	3,2	2,1	0,0	2,5	0,0	-2,1	0,0	3,2	3,2	0,0	-2,1	-3,2	0,0
431,0	2,5	4,1	3,2	2,1	0,0	3,2	2,1	0,0	2,5	-1,6	6,3	2,1	3,2	-2,1	-3,2	0,0	-4,2	0,0
432,0	3,3	0,0	5,3	0,0	0,0	0,0	2,1	-1,1	5,7	1,6	0,0	2,1	-3,2	2,1	2,1	0,0	1,1	-1,6
433,0	0,0	1,6	6,3	0,0	1,1	4,2	-1,1	-3,2	1,6	-0,8	-3,2	-2,1	0,0	0,0	3,2	0,0	2,1	3,3
434,0	-1,6	0,0	1,1	1,1	1,1	0,0	2,1	1,1	3,3	1,6	1,1	2,1	3,2	0,0	0,0	2,1	-2,1	2,5
435,0	0,0	2,5	1,1	1,1	1,1	0,0	0,0	2,1	4,1	2,5	3,2	2,1	0,0	2,1	-2,1	0,0	-2,1	2,5
436,0	-0,8	2,5	0,0	1,1	-1,1	3,2	4,2	6,3	3,3	1,6	-2,1	0,0	3,2	0,0	-2,1	2,1	-2,1	2,5
437,0	1,6	4,1	2,1	0,0	-1,1	2,1	-4,2	2,1	2,5	0,0	-1,1	0,0	-3,2	0,0	2,1	2,1	3,2	0,0
438,0	0,0	3,3	2,1	-3,2	0,0	3,2	2,1	-2,1	0,8	-0,8	-4,2	-1,1	4,2	-1,1	-2,1	-2,1	0,0	0,0
439,0	3,3	0,0	4,2	0,0	3,2	2,1	2,1	0,0	3,3	0,8	4,2	2,1	-2,1	-1,1	2,1	2,1	1,1	1,6
440,0	-1,6	3,3	6,3	-1,1	0,0	0,0	6,3	2,1	1,6	1,6	0,0	0,0	0,0	0,0	2,1	-2,1	-3,2	6,5
441,0	2,5	-1,6	3,2	0,0	0,0	5,3	4,2	0,0	1,6	0,8	4,2	3,2	3,2	2,1	0,0	2,1	-3,2	3,3
442,0	-0,8	4,9	-2,1	0,0	0,0	0,0	4,2	1,1	0,0	0,0	1,1	3,2	2,1	0,0	0,0	0,0	2,1	-3,3
443,0	0,8	0,0	3,2	5,3	1,1	-3,2	3,2	-1,1	3,3	-1,6	-2,1	3,2	0,0	-2,1	-2,1	-1,1	1,1	-1,6
444,0	0,0	6,5	1,1	1,1	0,0	3,2	6,3	2,1	4,1	2,5	1,1	0,0	0,0	3,2	-3,2	0,0	-5,3	2,5
445,0	-0,8	-0,8	2,1	1,1	0,0	1,1	4,2	1,1	2,5	0,0	-2,1	-4,2	4,2	1,1	1,1	0,0	0,0	5,7
446,0	0,0	-2,5	3,2	2,1	0,0	6,3	2,1	0,0	4,9	0,8	0,0	2,1	0,0	1,1	-2,1	0,0	1,1	1,6
447,0	0,0	6,5	0,0	1,1	0,0	2,1	10,5	-1,1	1,6	-1,6	-2,1	0,0	0,0	0,0	1,1	-2,1	5,3	1,6
448,0	-2,5	-0,8	1,1	3,2	2,1	-1,1	4,2	0,0	3,3	4,1	-2,1	0,0	-2,1	3,2	-2,1	0,0	-1,1	0,0
449,0	3,3	0,0	-2,1	2,1	1,1	4,2	0,0	-1,1	6,5	1,6	3,2	-2,1	-2,1	3,2	1,1	-1,1	0,0	2,5
450,0	0,8	-2,5	2,1	-3,2	1,1	0,0	8,4	-1,1	6,5	1,6	0,0	2,1	4,2	0,0	4,2	0,0	4,2	0,0
451,0	7,3	4,1	8,4	7,4	8,4	7,4	12,5	3,2	13,7	2,5	2,1	2,1	3,2	4,2	10,5	7,4	0,0	3,3
452,0	5,7	8,1	6,3	5,3	3,2	5,3	8,4	5,3	2,5	-3,3	3,2	4,2	3,2	2,1	5,3	4,2	-3,2	6,5
453,0	7,3	2,5	7,4	2,1	1,1	0,0	3,2	0,0	4,9	4,9	-3,2	2,1	3,2	2,1	3,2	3,2	4,2	0,8
454,0	7,3	4,1	0,0	1,1	-1,1	3,2	2,1	2,1	5,7	3,3	0,0	4,2	-3,2	1,1	0,0	0,0	3,2	8,1
455,0	3,3	2,5	3,2	2,1	3,2	6,3	2,1	1,1	4,9	0,0	2,1	3,2	3,2	1,1	0,0	2,1	-2,1	8,1
456,0	5,7	1,6	-3,2	0,0	3,2	0,0	-1,1	4,2	3,3	2,5	3,2	1,1	1,1	2,1	2,1	0,0	-3,2	4,1
457,0	4,1	-1,6	4,2	0,0	0,0	1,1	2,1	1,1	2,5	5,7	2,1	6,3	0,0	4,2	1,1	2,1	5,3	2,5
458,0	2,5	1,6	5,3	1,1	-3,2	2,1	5,3	2,1	1,6	0,8	0,0	1,1	0,0	-1,1	2,1	0,0	-3,2	3,3
459,0	3,3	3,3	3,2	2,1	4,2	6,3	5,3	1,1	0,0	0,0	-1,1	3,2	3,2	3,2	-1,1	4,2	-3,2	-0,8
460,0	3,3	0,0	1,1	-2,1	0,0	0,0	7,4	0,0	4,9	0,8	0,0	2,1	0,0	-1,1	1,1	3,2	2,1	3,3
461,0	1,6	1,6	3,2	0,0	0,0	3,2	2,1	1,1	4,1	5,7	-2,1	1,1	2,1	4,2	3,2	2,1	0,0	1,6
462,0	2,5	-1,6	6,3	2,1	0,0	4,2	0,0	1,1	0,0	3,3	1,1	0,0	-2,1	0,0	1,1	0,0	1,1	2,5
463,0	4,1	0,0	-4,2	3,2	2,1	3,2	1,1	2,1	1,6	-2,5	3,2	0,0	0,0	0,0	1,1	0,0	0,0	2,5
464,0	-0,8	1,6	1,1	2,1	3,2	-2,1	0,0	-1,1	2,5	-2,5	0,0	2,1	2,1	2,1	-2,1	2,1	0,0	4,9
465,0	2,5	2,5	-1,1	1,1	3,2	3,2	2,1	-1,1	1,6	4,9	1,1	1,1	4,2	0,0	1,1	0,0	-1,1	4,1
466,0	1,6	1,6	-1,1	1,1	-2,1	-2,1	2,1	1,1	-1,6	0,8	0,0	2,1	-1,1	3,2	3,2	2,1	-1,1	2,5
467,0	2,5	2,5	3,2	-3,2	-1,1	0,0	2,1	3,2	1,6	4,1	0,0	3,2	-2,1	2,1	-3,2	0,0	2,1	1,6
468,0	0,8	1,6	3,2	1,1	0,0	0,0	3,2	-2,1	0,0	2,5	-3,2	0,0	0,0	0,0	3,2	0,0	3,2	2,5
469,0	0,0	2,5	2,1	0,0	3,2	2,1	2,1	0,0	0,0	0,0	2,1	3,2	3,2	1,1	3,2	1,1	-2,1	1,6
470,0	2,5	1,6	0,0	5,3	0,0	1,1	0,0	0,0	0,0	2,5	0,0	-1,1	0,0	4,2	4,2	1,1	0,0	1,6
471,0	0,8	0,8	3,2	1,1	4,2	4,2	-1,1	2,1	3,3	-0,8	-2,1	0,0	3,2	0,0	-1,1	1,1	6,3	5,7
472,0	2,5	-2,5	2,1	1,1	-2,1	4,2	-2,1	2,1	0,0	0,0	0,0	3,2	1,1	-3,2	2,1	1,1	6,3	1,6
473,0	2,5	0,0	-3,2	1,1	-1,1	3,2	0,0	-3,2	1,6	3,3	2,1	2,1	3,2	0,0	2,1	-3,2	-4,2	3,3
474,0	0,8	-0,8	7,4	-1,1	1,1	0,0	-2,1	2,1	0,0	4,1	4,2	2,1	-1,1	-5,3	4,2	0,0	1,1	4,1
475,0	0,8	1,6	1,1	-2,1	2,1	0,0	0,0	0,0	4,9	2,5	0,0	0,0	-1,1	0,0	0,0	2,1	-1,1	-1,6
476,0	0,0	0,8	1,1	-3,2	2,1	0,0	2,1	2,1	1,6	0,0	1,1	2,1	-2,1	-2,1	3,2	0,0	0,0	3,3
477,0	1,6	0,8	3,2	-1,1	0,0	0,0	-3,2	4,2	0,8	-4,1	3,2	3,2	3,2	0,0	-3,2	-2,1	2,1	1,6
478,0	4,9	1,6	0,0	2,1	-3,2	0,0	0,0	-1,1	0,0	4,9	-2,1	0,0	-2,1	3,2	-3,2	0,0	0,0	0,8
479,0	4,1	-0,8	5,3	1,1	-1,1	0,0	2,1	2,1	0,8	0,0	4,2	2,1	0,0	4,2	0,0	2,1	4,2	0,0
480,0	4,1	-1,6	1,1	0,0	-3,2	0,0	-1,1	-2,1	0,0	-0,8	0,0	1,1	0,0	0,0	2,1	-3,2	4,2	2,5
481,0	2,5	3,3	0,0	0,0	0,0	4,2	-2,1	0,0	5,7	0,0	0,0	2,1	1,1	3,2	-1,1	1,1	5,3	0,0
482,0	-1,6	0,0	5,3	0,0	6,3	-1,1	-2,1	1,1	0,0	1,6	0,0	1,1	2,1	0,0	3,2	2,1	-2,1	2,5
483,0	1,6	-2,5	2,1	0,0	0,0	0,0	3,2	2,1	2,5	0,0	2,1	0,0	5,3	1,1	3,2	0,0	0,0	1,6
484,0	1,6	2,5	0,0	0,0	3,2	0,0	3,2	1,1	3,3	0,0	1,1	2,1	1,1	2,1	0,0	2,1	0,0	2,5
485,0	3,3	1,6	3,2	1,1	0,0	4,2	2,1	-1,1	2,5	0,8	0,0	0,0	3,2	-1,1	-3,2	0,0	2,1	0,0
486,0	1,6	-0,8	0,0	0,0	-3,2	3,2	1,1	1,1	0,8	0,0	0,0	0,0	-1,1	3,2	1,1	0,0	3,2	-0,8
487,0	4,9	1,6	3,2	-1,1	2,1	-2,1	2,1	-2,1	-0,8	-3,3	-2,1	3,2	0,0	0,0	-2,1	0,0	-3,2	-1,6
488,0	3,3	0,0	-4,2	0,0	0,0	2,1	2,1	0,0	2,5	4,1	0,0	2,1	0,0	2,1	2,1	-2,1	-1,1	3,3
489,0	0,8	-1,6	0,0	2,1	0,0	-1,1	0,0	0,0	2,5	-0,8	3,2	2,1	1,1	-3,2	-2,1	4,2	3,2	6,5
490,0	3,3	-0,8	1,1	0,0	4,2	2,1	0,0	0,0	0,8	0,8	2,1	0,0	0,0	4,2	0,0	1,1	0,0	2,5
491,0	4,1	-0,8	3,2	-1,1	-3,2	0,0	0,0	-3,2	0,8	1,6	2,1	1,1	0,0	0,0	-3,2	0,0	1,1	0,8
492,0	4,1	-3,3	0,0	-3,2	-2,1	0,0	1,1	2,1	0,0	3,3	-3,2	0,0	-1,1	2,1	0,0	2,1	3,2	2,5
493,0	3,3	0,0	3,2	0,0	-3,2	4,2	2,1	5,3	1,6	-1,6	0,0	1,1	4,2	0,0	-1,1	3,2	-3,2	3,3
494,0	3,3	3,3	1,1	0,0	2,1	3,2	0,0	0,0	3,3	2,5	3,2	0,0	3,2	2,1	1,1	-3,2	0,0	3,3
495,0	2,5	3,3	4,2	0,0	-4,2	0,0	0,0	1,1	-0,8	0,0	-6,3	2,1	2,1	0,0	3,2	0,0	2,1	2,5
496,0	3,3	-0,8	-1,1	1,1	-3,2	0,0	0,0	0,0	1,6	0,8	0,0	0,0	-2,1	2,1	-3,2	0,0	1,1	0,8
497,0	4,1	0,8	-1,1	-3,2	4,2	4,2	-2,1	-1,1	1,6	1,6	0,0	2,1	-3,2	4,2	0,0	0,0	-1,1	0,0
498,0	1,6	2,5	0,0	0,0	2,1	3,2	0,0	1,1	1,6	4,9	2,1	2,1	4,2	-2,1	-3,2	4,2	3,2	1,6
499,0	1,6	-1,6	1,1	2,1	0,0	-1,1	2,1	1,1	3,3	-3,3	0,0	3,2	0,0	-2,1	0,0	-2,1	1,1	1,6
500,0	3,3	0,8	-3,2	-3,2	1,1	3,2	2,1	-3,2	0,8	0,0	-2,1	-1,1	0,0	-2,1	2,1	4,2	1,1	0,8
501,0	4,1	5,7	3,2	3,2	3,2	3,2	6,3	3,2	-0,8	4,9	-3,2	4,2	-2,1	0,0	1,1	2,1	1,1	3,3
502,0	0,0	3,3	6,3	-1,1	0,0	0,0	0,0	2,1	-0,8	4,1	-4,2	2,1	6,3	3,2	2,1	2,1	6,3	-1,6
503,0	2,5	-0,8	-1,1	0,0	0,0	2,1	-1,1	1,1	2,5	5,7	1,1	0,0	2,1	3,2	3,2	-3,2	2,1	4,9
504,0	1,6	2,5	4,2	2,1	0,0	4,2	1,1	1,1	0,0	2,5	-3,2	4,2	-1,1	3,2	3,2	2,1	5,3	7,3
505,0	2,5	0,0	6,3	1,1	0,0	-3,2	3,2	4,2	2,5	2,5	-3,2	6,3	4,2	4,2	4,2	0,0	0,0	4,1
506,0	3,3	2,5	4,2	2,1	2,1	3,2	1,1	0,0	2,5	2,5	-5,3	6,3	4,2	5,3	0,0	2,1	-1,1	1,6
507,0	1,6	2,5	10,5	-2,1	2,1	5,3	3,2	2,1	1,6	4,1	-3,2	6,3	-3,2	4,2	1,1	0,0	4,2	1,6
508,0	3,3	3,3	3,2	-3,2	1,1	4,2	3,2	5,3	4,9	2,5	-6,3	5,3	1,1	4,2	3,2	4,2	1,1	1,6
509,0	3,3	8,1	4,2	4,2	1,1	4,2	1,1	5,3	2,5	6,5	-1,1	4,2	-1,1	3,2	4,2	0,0	5,3	1,6
510,0	4,9	8,1	4,2	1,1	-3,2	3,2	2,1	5,3	4,1	0,0	-4,2	2,1	1,1	4,2	4,2	-2,1	4,2	3,3
511,0	4,9	0,0	3,2	0,0	3,2	4,2	3,2	4,2	2,5	4,1	-2,1	4,2	1,1	4,2	5,3	0,0	3,2	2,5
512,0	3,3	8,9	6,3	1,1	2,1	2,1	3,2	6,3	1,6	2,5	1,1	6,3	-3,2	8,4	8,4	5,3	2,1	4,9
513,0	4,1	2,5	8,4	4,2	3,2	-1,1	4,2	3,2	6,5	1,6	1,1	4,2	3,2	3,2	2,1	3,2	2,1	7,3
514,0	2,5	5,7	8,4	2,1	3,2	3,2	3,2	8,4	4,9	7,3	-1,1	2,1	3,2	3,2	5,3	2,1	1,1	7,3
515,0	2,5	4,1	12,5	1,1	3,2	4,2	6,3	9,5	1,6	5,7	1,1	4,2	3,2	8,4	1,1	3,2	3,2	6,5
516,0	2,5	1,6	3,2	1,1	3,2	4,2	7,4	5,3	4,9	4,9	-2,1	2,1	0,0	5,3	3,2	3,2	4,2	6,5
517,0	1,6	3,3	8,4	2,1	0,0	3,2	4,2	4,2	3,3	6,5	-3,2	4,2	8,4	4,2	3,2	0,0	3,2	8,9
518,0	4,1	-0,8	8,4	3,2	2,1	5,3	2,1	11,5	2,5	5,7	-3,2	4,2	3,2	5,3	6,3	6,3	4,2	4,9
519,0	4,9	4,9	4,2	0,0	0,0	4,2	3,2	8,4	3,3	5,7	0,0	4,2	2,1	7,4	4,2	5,3	3,2	3,3
520,0	6,5	3,3	8,4	1,1	3,2	-2,1	5,3	8,4	2,5	4,9	3,2	4,2	4,2	7,4	5,3	6,3	5,3	11,3
521,0	0,8	-0,8	6,3	1,1	-2,1	4,2	3,2	3,2	1,6	4,9	3,2	5,3	6,3	8,4	4,2	3,2	1,1	6,5
522,0	4,1	2,5	6,3	2,1	0,0	0,0	3,2	8,4	6,5	4,9	0,0	7,4	4,2	8,4	0,0	3,2	3,2	3,3
523,0	3,3	0,8	8,4	0,0	4,2	1,1	5,3	8,4	4,9	2,5	0,0	6,3	8,4	7,4	3,2	4,2	4,2	9,7
524,0	2,5	4,9	12,5	0,0	-3,2	4,2	7,4	9,5	3,3	4,9	-3,2	4,2	9,5	6,3	2,1	4,2	5,3	6,5
525,0	7,3	3,3	8,4	-5,3	5,3	9,5	3,2	7,4	3,3	8,9	-2,1	9,5	8,4	8,4	3,2	5,3	2,1	5,7
526,0	6,5	1,6	9,5	2,1	0,0	4,2	4,2	5,3	2,5	4,9	2,1	8,4	7,4	12,5	3,2	2,1	4,2	6,5
527,0	6,5	3,3	10,5	-6,3	2,1	2,1	3,2	10,5	2,5	8,9	-1,1	7,4	5,3	7,4	4,2	4,2	5,3	0,0
528,0	1,6	-1,6	7,4	0,0	5,3	3,2	3,2	9,5	6,5	9,7	2,1	8,4	4,2	6,3	3,2	5,3	4,2	7,3
529,0	3,3	4,1	8,4	0,0	4,2	8,4	0,0	10,5	5,7	7,3	0,0	6,3	5,3	6,3	4,2	5,3	2,1	4,9
530,0	0,0	-2,5	9,5	4,2	8,4	5,3	5,3	10,5	4,9	7,3	3,2	8,4	8,4	4,2	3,2	4,2	2,1	3,3
531,0	4,9	5,7	6,3	2,1	3,2	2,1	2,1	8,4	6,5	6,5	3,2	7,4	8,4	10,5	5,3	3,2	0,0	8,9
532,0	8,1	4,1	6,3	5,3	5,3	1,1	2,1	8,4	1,6	8,1	4,2	4,2	9,5	6,3	3,2	4,2	4,2	9,7
533,0	4,9	2,5	8,4	3,2	0,0	5,3	4,2	8,4	2,5	4,1	1,1	8,4	5,3	2,1	4,2	6,3	4,2	8,1
534,0	5,7	2,5	6,3	4,2	4,2	4,2	3,2	5,3	1,6	4,1	4,2	10,5	8,4	6,3	5,3	6,3	3,2	7,3
535,0	4,9	4,1	6,3	5,3	4,2	2,1	1,1	7,4	4,1	3,3	3,2	7,4	8,4	6,3	9,5	6,3	4,2	6,5
536,0	5,7	3,3	6,3	1,1	5,3	6,3	2,1	7,4	0,0	6,5	1,1	8,4	4,2	6,3	5,3	6,3	3,2	10,5
537,0	2,5	2,5	6,3	5,3	1,1	4,2	2,1	7,4	4,9	4,1	2,1	4,2	6,3	5,3	4,2	6,3	6,3	8,1
538,0	8,1	6,5	6,3	2,1	4,2	2,1	4,2	10,5	0,8	4,9	0,0	6,3	8,4	5,3	3,2	8,4	3,2	7,3
539,0	4,1	-1,6	10,5	1,1	5,3	3,2	7,4	6,3	0,8	9,7	4,2	6,3	10,5	11,5	2,1	8,4	7,4	8,1
540,0	4,9	1,6	6,3	3,2	2,1	2,1	-2,1	6,3	2,5	6,5	0,0	7,4	6,3	5,3	3,2	6,3	6,3	12,9
541,0	7,3	0,0	5,3	4,2	4,2	0,0	5,3	6,3	3,3	8,1	3,2	4,2	9,5	8,4	0,0	6,3	7,4	9,7
542,0	-0,8	1,6	3,2	1,1	4,2	2,1	2,1	0,0	3,3	5,7	2,1	7,4	8,4	8,4	3,2	7,4	6,3	8,1
543,0	3,3	0,0	8,4	2,1	1,1	3,2	3,2	6,3	-0,8	6,5	0,0	6,3	10,5	8,4	3,2	10,5	5,3	9,7
544,0	4,9	2,5	8,4	6,3	2,1	-2,1	8,4	2,1	0,8	4,9	6,3	8,4	10,5	4,2	3,2	6,3	6,3	12,1
545,0	4,9	0,0	10,5	2,1	0,0	4,2	4,2	2,1	7,3	6,5	4,2	8,4	7,4	8,4	3,2	4,2	8,4	9,7
546,0	4,1	4,9	6,3	1,1	1,1	7,4	4,2	3,2	4,1	6,5	8,4	8,4	9,5	6,3	6,3	6,3	1,1	9,7
547,0	4,9	0,8	8,4	2,1	4,2	3,2	2,1	3,2	2,5	9,7	2,1	6,3	14,5	4,2	3,2	7,4	6,3	6,5
548,0	7,3	1,6	6,3	7,4	4,2	1,1	2,1	5,3	1,6	4,9	2,1	6,3	5,3	4,2	2,1	8,4	5,3	11,3
549,0	6,5	2,5	4,2	4,2	1,1	3,2	7,4	3,2	1,6	7,3	3,2	9,5	4,2	6,3	3,2	7,4	6,3	7,3
550,0	4,1	3,3	2,1	3,2	1,1	4,2	4,2	4,2	2,5	9,7	3,2	8,4	5,3	4,2	4,2	5,3	4,2	9,7
551,0	2,5	3,3	7,4	1,1	1,1	6,3	4,2	5,3	2,5	8,1	2,1	10,5	10,5	4,2	3,2	4,2	6,3	12,1
552,0	2,5	2,5	6,3	1,1	4,2	6,3	2,1	7,4	1,6	8,1	5,3	12,5	9,5	3,2	0,0	5,3	6,3	12,9
553,0	4,9	5,7	7,4	1,1	1,1	7,4	0,0	5,3	0,0	4,9	3,2	10,5	6,3	5,3	4,2	8,4	3,2	8,1
554,0	4,9	1,6	5,3	2,1	3,2	8,4	2,1	10,5	-1,6	6,5	3,2	8,4	12,5	3,2	5,3	6,3	4,2	9,7
555,0	4,1	1,6	7,4	3,2	4,2	5,3	3,2	7,4	4,9	8,9	6,3	10,5	6,3	4,2	2,1	9,5	5,3	12,9
556,0	2,5	-1,6	7,4	1,1	-1,1	6,3	7,4	11,5	0,0	9,7	5,3	10,5	8,4	4,2	5,3	7,4	3,2	8,1
557,0	2,5	9,7	6,3	0,0	4,2	8,4	6,3	6,3	1,6	5,7	3,2	12,5	8,4	10,5	5,3	5,3	4,2	12,9
558,0	4,1	1,6	9,5	0,0	3,2	6,3	1,1	3,2	0,8	6,5	0,0	8,4	8,4	7,4	4,2	11,5	5,3	9,7
559,0	1,6	0,8	7,4	1,1	3,2	14,5	2,1	4,2	3,3	7,3	3,2	6,3	7,4	9,5	3,2	6,3	3,2	8,1
560,0	4,1	3,3	8,4	2,1	2,1	8,4	2,1	6,3	2,5	5,7	5,3	8,4	9,5	6,3	6,3	6,3	5,3	10,5
561,0	2,5	3,3	6,3	0,0	2,1	8,4	3,2	4,2	3,3	8,1	5,3	8,4	8,4	9,5	3,2	7,4	6,3	11,3
562,0	1,6	4,9	8,4	0,0	4,2	4,2	5,3	6,3	4,1	8,9	3,2	8,4	6,3	6,3	6,3	9,5	5,3	8,1
563,0	4,1	5,7	10,5	3,2	0,0	6,3	6,3	3,2	1,6	9,7	3,2	10,5	4,2	7,4	4,2	8,4	4,2	12,1
564,0	4,1	5,7	12,5	0,0	6,3	5,3	8,4	4,2	2,5	11,3	3,2	10,5	6,3	8,4	5,3	7,4	6,3	8,1
565,0	4,9	-2,5	6,3	0,0	3,2	4,2	5,3	5,3	3,3	10,5	3,2	6,3	3,2	7,4	6,3	8,4	3,2	11,3
566,0	4,1	4,1	7,4	2,1	3,2	-2,1	0,0	2,1	1,6	5,7	5,3	8,4	4,2	6,3	5,3	8,4	1,1	9,7
567,0	6,5	3,3	8,4	6,3	3,2	6,3	4,2	12,5	0,8	10,5	5,3	8,4	6,3	7,4	3,2	6,3	3,2	9,7
568,0	2,5	0,0	7,4	0,0	3,2	4,2	4,2	5,3	4,1	10,5	6,3	4,2	9,5	10,5	6,3	5,3	4,2	10,5
569,0	4,9	4,9	8,4	3,2	0,0	-1,1	5,3	7,4	1,6	7,3	3,2	6,3	8,4	6,3	3,2	4,2	0,0	9,7
570,0	1,6	2,5	7,4	7,4	1,1	3,2	5,3	4,2	5,7	12,1	6,3	6,3	7,4	9,5	3,2	8,4	3,2	9,7
571,0	3,3	3,3	8,4	5,3	-1,1	4,2	3,2	3,2	-1,6	7,3	6,3	8,4	8,4	4,2	3,2	6,3	5,3	8,9
572,0	5,7	3,3	6,3	8,4	2,1	3,2	8,4	3,2	2,5	5,7	3,2	7,4	8,4	3,2	8,4	8,4	2,1	7,3
573,0	4,9	6,5	13,5	4,2	1,1	5,3	6,3	3,2	4,9	8,9	5,3	6,3	6,3	9,5	10,5	6,3	7,4	9,7
574,0	2,5	-0,8	6,3	3,2	0,0	5,3	5,3	8,4	4,1	4,9	6,3	10,5	6,3	4,2	3,2	6,3	4,2	8,9
575,0	4,9	-2,5	8,4	4,2	3,2	8,4	4,2	2,1	0,0	9,7	8,4	6,3	10,5	7,4	6,3	10,5	5,3	9,7
576,0	4,9	-0,8	8,4	3,2	2,1	5,3	9,5	4,2	1,6	6,5	6,3	10,5	4,2	8,4	6,3	6,3	3,2	11,3
577,0	4,9	6,5	10,5	5,3	3,2	3,2	6,3	1,1	1,6	11,3	6,3	7,4	8,4	8,4	7,4	8,4	3,2	6,5
578,0	4,9	0,0	13,5	8,4	0,0	7,4	10,5	0,0	3,3	14,4	6,3	9,5	2,1	9,5	5,3	6,3	4,2	8,1
579,0	2,5	3,3	12,5	6,3	1,1	3,2	3,2	0,0	4,1	11,3	6,3	8,4	6,3	5,3	7,4	6,3	3,2	8,9
580,0	3,3	4,9	16,5	0,0	8,4	6,3	5,3	4,2	3,3	9,7	3,2	9,5	8,4	6,3	4,2	7,4	7,4	9,7
581,0	4,9	6,5	14,5	6,3	6,3	8,4	3,2	4,2	1,6	8,1	6,3	6,3	8,4	9,5	3,2	8,4	7,4	11,3
582,0	2,5	1,6	16,5	1,1	2,1	0,0	4,2	3,2	0,0	9,7	4,2	5,3	8,4	8,4	8,4	7,4	6,3	11,3
583,0	2,5	7,3	14,5	1,1	4,2	4,2	3,2	4,2	4,1	2,5	6,3	6,3	2,1	8,4	7,4	6,3	5,3	11,3
584,0	1,6	3,3	12,5	3,2	4,2	6,3	4,2	7,4	3,3	8,1	6,3	7,4	2,1	8,4	7,4	6,3	5,3	12,9
585,0	1,6	4,9	12,5	2,1	3,2	0,0	5,3	4,2	3,3	10,5	12,5	11,5	11,5	7,4	5,3	9,5	4,2	9,7
586,0	4,9	6,5	12,5	6,3	4,2	0,0	1,1	5,3	0,8	9,7	4,2	8,4	7,4	7,4	4,2	7,4	3,2	10,5
587,0	3,3	7,3	7,4	3,2	7,4	2,1	5,3	3,2	4,1	9,7	5,3	4,2	4,2	8,4	4,2	7,4	7,4	11,3
588,0	4,1	6,5	11,5	3,2	2,1	3,2	2,1	4,2	0,0	12,1	1,1	8,4	2,1	8,4	7,4	6,3	1,1	11,3
589,0	4,9	0,8	10,5	0,0	3,2	3,2	3,2	4,2	5,7	10,5	4,2	6,3	3,2	7,4	6,3	6,3	5,3	8,1
590,0	4,9	0,0	7,4	0,0	2,1	4,2	2,1	4,2	4,9	8,1	-3,2	7,4	3,2	8,4	2,1	5,3	6,3	13,7
591,0	2,5	-0,8	7,4	3,2	3,2	6,3	6,3	3,2	2,5	11,3	8,4	2,1	2,1	8,4	4,2	6,3	4,2	11,3
592,0	0,0	1,6	6,3	3,2	0,0	3,2	6,3	8,4	4,1	7,3	4,2	6,3	-2,1	8,4	3,2	5,3	8,4	12,9
593,0	2,5	-0,8	6,3	3,2	4,2	0,0	4,2	4,2	2,5	9,7	2,1	6,3	5,3	8,4	6,3	6,3	6,3	12,9
594,0	4,1	0,8	1,1	5,3	1,1	3,2	4,2	3,2	6,5	8,1	0,0	8,4	4,2	12,5	2,1	6,3	5,3	12,9
595,0	1,6	2,5	8,4	2,1	2,1	6,3	2,1	4,2	7,3	11,3	3,2	2,1	6,3	10,5	4,2	8,4	6,3	10,5
596,0	2,5	0,0	7,4	6,3	4,2	4,2	7,4	5,3	1,6	8,9	3,2	6,3	4,2	4,2	4,2	6,3	7,4	12,9
597,0	1,6	-0,8	9,5	0,0	3,2	0,0	6,3	3,2	6,5	9,7	1,1	4,2	5,3	9,5	4,2	6,3	5,3	8,9
598,0	4,9	0,8	9,5	0,0	3,2	2,1	2,1	4,2	5,7	8,9	-3,2	8,4	3,2	6,3	5,3	6,3	3,2	9,7
599,0	3,3	4,9	7,4	3,2	3,2	8,4	3,2	6,3	1,6	6,5	0,0	8,4	4,2	4,2	6,3	12,5	3,2	12,1
600,0	2,5	2,5	6,3	3,2	1,1	2,1	2,1	5,3	3,3	9,7	2,1	8,4	7,4	8,4	3,2	8,4	7,4	12,9
601,0	4,9	4,1	-9,5	-14,5	-10,5	-14,5	-6,3	-12,5	5,7	8,9	-8,4	-8,4	-8,4	-10,5	-5,3	-6,3	-6,3	12,9
602,0	-8,9	-12,1	-3,2	-6,3	-5,3	-3,2	-6,3	-8,4	-8,9	-11,3	-7,4	-4,2	-8,4	-6,3	-9,5	-6,3	-8,4	-7,3
603,0	-5,7	-8,9	2,1	-8,4	-7,4	-4,2	-6,3	-7,4	-9,7	-7,3	-5,3	0,0	-2,1	-3,2	-7,4	-4,2	-6,3	-7,3
604,0	-6,5	-4,9	-2,1	-5,3	-1,1	-3,2	-3,2	-9,5	-8,1	-8,1	-3,2	-4,2	-9,5	-5,3	-7,4	-6,3	-8,4	-1,6
605,0	-4,1	-9,7	-2,1	-3,2	-2,1	-3,2	0,0	-8,4	-5,7	-4,9	2,1	-4,2	-3,2	4,2	-8,4	-6,3	-2,1	-3,3
606,0	-4,1	-3,3	2,1	0,0	-3,2	-4,2	-4,2	0,0	-2,5	-3,3	4,2	-2,1	-2,1	-1,1	-1,1	-4,2	-1,1	0,0
607,0	-2,5	-3,3	2,1	-1,1	0,0	-1,1	-3,2	-3,2	-7,3	-4,9	-6,3	0,0	-3,2	-2,1	-3,2	-4,2	0,0	-4,1
608,0	-1,6	-1,6	-3,2	-2,1	0,0	-2,1	3,2	-4,2	-5,7	-1,6	2,1	-4,2	4,2	-4,2	-6,3	-7,4	0,0	3,3
609,0	-0,8	-0,8	-3,2	1,1	0,0	-3,2	-3,2	-2,1	-1,6	-1,6	0,0	-2,1	2,1	0,0	-3,2	-3,2	-2,1	0,0
610,0	-5,7	2,5	-1,1	2,1	2,1	1,1	-3,2	-3,2	-4,9	-4,9	-3,2	-3,2	-6,3	0,0	0,0	-3,2	0,0	0,0
611,0	-3,3	-2,5	0,0	0,0	1,1	-4,2	2,1	-4,2	0,0	-0,8	0,0	-2,1	3,2	-2,1	-4,2	-3,2	-7,4	0,8
612,0	-1,6	-6,5	-1,1	0,0	3,2	-1,1	-1,1	0,0	-0,8	-1,6	-3,2	0,0	-5,3	1,1	-4,2	-2,1	-7,4	1,6
613,0	-1,6	4,9	-2,1	3,2	2,1	-2,1	0,0	1,1	-3,3	-1,6	0,0	-3,2	0,0	0,0	1,1	-1,1	-3,2	-4,9
614,0	-4,1	-6,5	0,0	0,0	3,2	-2,1	0,0	-1,1	-4,1	0,8	1,1	0,0	-2,1	-1,1	-1,1	-1,1	0,0	0,0
615,0	-0,8	-2,5	0,0	-2,1	0,0	0,0	0,0	3,2	-2,5	-3,3	-1,1	-2,1	-4,2	0,0	-2,1	-4,2	-3,2	1,6
616,0	-1,6	-1,6	0,0	0,0	0,0	1,1	-2,1	3,2	-3,3	2,5	0,0	0,0	4,2	-1,1	-2,1	-1,1	-1,1	0,0
617,0	-0,8	-2,5	2,1	1,1	1,1	0,0	-3,2	-3,2	-3,3	-2,5	0,0	-2,1	0,0	0,0	0,0	-1,1	-4,2	0,8
618,0	-4,1	0,0	3,2	2,1	0,0	-2,1	-1,1	-3,2	-2,5	-0,8	0,0	-2,1	1,1	0,0	-1,1	-3,2	-1,1	2,5
619,0	0,0	0,0	0,0	0,0	0,0	2,1	-6,3	0,0	-2,5	-0,8	0,0	-2,1	2,1	0,0	-3,2	-4,2	0,0	-3,3
620,0	-1,6	-1,6	-4,2	0,0	1,1	-1,1	1,1	0,0	-2,5	0,8	-1,1	0,0	-3,2	-1,1	0,0	-5,3	0,0	-2,5
621,0	-0,8	-0,8	3,2	0,0	0,0	-2,1	2,1	-5,3	-3,3	-0,8	0,0	0,0	3,2	-1,1	-4,2	2,1	-1,1	0,0
622,0	-2,5	0,8	-7,4	-4,2	1,1	2,1	-2,1	-2,1	-2,5	-3,3	-1,1	0,0	0,0	0,0	-3,2	-1,1	-3,2	-1,6
623,0	-3,3	-3,3	1,1	2,1	-1,1	-3,2	0,0	2,1	-1,6	-0,8	0,0	-1,1	-1,1	2,1	-3,2	-1,1	-6,3	-1,6
624,0	-2,5	-1,6	0,0	0,0	0,0	0,0	2,1	-3,2	-0,8	-4,9	-1,1	2,1	-5,3	0,0	1,1	-1,1	-4,2	2,5
625,0	0,8	-3,3	2,1	0,0	2,1	0,0	-3,2	-4,2	-1,6	-2,5	-1,1	0,0	1,1	-1,1	-2,1	-1,1	0,0	-4,1
626,0	-3,3	0,0	0,0	0,0	1,1	0,0	0,0	0,0	-1,6	0,0	0,0	-1,1	-2,1	-2,1	2,1	-3,2	3,2	1,6
627,0	-2,5	-0,8	2,1	-1,1	0,0	-3,2	-3,2	-4,2	-2,5	0,0	-3,2	-2,1	2,1	1,1	-4,2	-2,1	-6,3	-2,5
628,0	-1,6	-3,3	-1,1	0,0	-1,1	0,0	0,0	-3,2	-1,6	-1,6	2,1	0,0	-2,1	0,0	-2,1	-1,1	-5,3	0,0
629,0	-4,1	0,0	-3,2	1,1	-1,1	0,0	2,1	3,2	0,0	-3,3	0,0	-1,1	2,1	0,0	-4,2	-4,2	-4,2	-0,8
630,0	0,0	-2,5	0,0	2,1	2,1	-3,2	-2,1	-3,2	-2,5	2,5	-3,2	-1,1	0,0	0,0	2,1	-2,1	-5,3	0,8
631,0	-0,8	-1,6	2,1	-2,1	0,0	1,1	-4,2	-1,1	0,0	0,8	0,0	-1,1	1,1	1,1	0,0	0,0	-1,1	0,8
632,0	-1,6	-2,5	-2,1	1,1	0,0	-3,2	-3,2	-3,2	-1,6	0,0	-2,1	-4,2	-4,2	-3,2	1,1	-5,3	3,2	0,8
633,0	0,0	-1,6	3,2	2,1	-3,2	3,2	0,0	-2,1	-2,5	-0,8	2,1	-3,2	0,0	4,2	3,2	0,0	1,1	-3,3
634,0	2,5	0,0	-2,1	1,1	0,0	0,0	-3,2	0,0	-1,6	0,8	0,0	0,0	-2,1	-2,1	-2,1	0,0	-3,2	0,0
635,0	-3,3	-2,5	0,0	2,1	0,0	1,1	0,0	1,1	-2,5	-2,5	0,0	0,0	3,2	0,0	-5,3	-2,1	0,0	0,8
636,0	0,0	2,5	2,1	0,0	-2,1	-4,2	-2,1	0,0	-1,6	-3,3	0,0	-1,1	0,0	-3,2	-3,2	-2,1	0,0	0,0
637,0	-2,5	0,0	0,0	0,0	-2,1	-2,1	-2,1	-3,2	-3,3	0,8	0,0	-2,1	-4,2	0,0	-1,1	-3,2	3,2	2,5
638,0	1,6	-0,8	2,1	0,0	3,2	1,1	2,1	0,0	-2,5	-1,6	-3,2	0,0	0,0	-3,2	-1,1	0,0	3,2	-3,3
639,0	-1,6	0,0	0,0	2,1	-1,1	1,1	0,0	-1,1	-1,6	0,0	1,1	-1,1	0,0	0,0	2,1	-2,1	-4,2	-1,6
640,0	-2,5	-3,3	0,0	-3,2	1,1	0,0	0,0	-1,1	-4,1	-4,1	0,0	0,0	-1,1	0,0	-3,2	0,0	-1,1	-3,3
641,0	0,8	0,0	2,1	-1,1	1,1	-3,2	-3,2	3,2	-0,8	-1,6	1,1	0,0	2,1	0,0	-1,1	-1,1	-2,1	1,6
642,0	-3,3	0,0	0,0	0,0	-2,1	1,1	0,0	-2,1	-3,3	-1,6	0,0	-1,1	4,2	-2,1	-2,1	0,0	0,0	0,0
643,0	-0,8	0,0	0,0	-1,1	2,1	-4,2	-2,1	-2,1	-0,8	0,0	0,0	0,0	2,1	0,0	-1,1	0,0	0,0	-2,5
644,0	0,8	-3,3	-2,1	0,0	-3,2	0,0	-2,1	0,0	0,0	-1,6	0,0	-2,1	0,0	-3,2	-1,1	-2,1	-1,1	1,6
645,0	0,0	-1,6	1,1	0,0	0,0	-1,1	-4,2	1,1	0,0	-2,5	-3,2	-2,1	-4,2	2,1	-2,1	0,0	-4,2	-3,3
646,0	-0,8	-2,5	2,1	2,1	-2,1	2,1	-3,2	2,1	-1,6	-2,5	0,0	0,0	1,1	0,0	3,2	-2,1	-1,1	0,0
647,0	-2,5	-3,3	1,1	-1,1	-2,1	-1,1	-3,2	-2,1	-3,3	2,5	2,1	-2,1	-4,2	2,1	2,1	-2,1	-1,1	1,6
648,0	-0,8	1,6	1,1	-2,1	3,2	3,2	6,3	-1,1	0,8	-4,1	0,0	-4,2	7,4	-1,1	-4,2	0,0	-1,1	-0,8
649,0	0,0	-2,5	-3,2	0,0	1,1	-1,1	0,0	-3,2	0,8	-1,6	0,0	1,1	1,1	-2,1	0,0	0,0	0,0	-1,6
650,0	-2,5	2,5	4,2	1,1	2,1	-3,2	-2,1	0,0	-2,5	-4,1	0,0	0,0	2,1	0,0	0,0	-3,2	0,0	0,0
