# Supplementary material for: Motor Experts Care about Consistency and Are Reluctant to Change Motor Outcome
Source: PLoS One. 2016 Aug 30;11(8):e0161798. doi: 10.1371/journal.pone.0161798 (PMC5004920; doi:10.1371/journal.pone.0161798)
Supplement: S2 Dataset — (CSV) [file pone.0161798.s002.csv]

Subject ID	1	2	3	4	5	6	7	8	9	10	1	2	3	4	5	6	7	8	9
Throw Number	Experts BE										Experts VE+BE
1,0	0,0	1,6	0,8	3,3	-1,6	-1,6	0,0	-1,6	0,8	-2,5	0,8	6,5	0,0	1,6	0,0	-1,6	0,8	0,0	2,5
2,0	0,0	0,0	0,0	0,8	-3,3	0,0	-2,5	-2,5	0,8	-2,5	0,0	-2,5	-0,8	1,6	-0,8	0,0	0,8	-2,5	1,6
3,0	0,8	0,0	0,0	1,6	2,5	1,6	0,0	1,6	0,0	0,0	0,8	0,0	-0,8	0,8	1,6	-0,8	-0,8	-4,9	-2,5
4,0	2,5	0,0	-0,8	0,0	-1,6	0,0	0,0	2,5	0,0	0,8	0,0	2,5	-1,6	0,0	0,0	-0,8	1,6	-1,6	1,6
5,0	1,6	0,8	-2,5	0,8	-2,5	-3,3	0,0	0,0	0,0	-1,6	3,3	0,0	0,0	0,8	-0,8	2,5	-2,5	-0,8	3,3
6,0	0,8	-0,8	0,0	0,0	0,0	-0,8	0,8	-0,8	0,8	-1,6	2,5	1,6	0,0	-0,8	-1,6	-2,5	1,6	1,6	3,3
7,0	2,5	0,0	4,1	-1,6	-0,8	-4,1	0,0	-0,8	0,0	0,0	1,6	0,8	-2,5	0,0	-1,6	1,6	-1,6	1,6	1,6
8,0	2,5	-1,6	1,6	1,6	1,6	-0,8	-0,8	2,5	-0,8	-0,8	1,6	0,8	0,0	-2,5	0,8	1,6	0,8	3,3	-0,8
9,0	0,8	0,0	-2,5	0,8	-1,6	0,0	0,0	-0,8	0,0	-1,6	1,6	0,0	1,6	0,8	-1,6	0,0	-0,8	1,6	4,1
10,0	0,0	-1,6	1,6	0,8	0,0	-2,5	0,8	-0,8	1,6	-0,8	0,8	1,6	-1,6	-0,8	-2,5	-1,6	-3,3	3,3	0,0
11,0	1,6	-1,6	2,5	-2,5	0,8	1,6	0,0	-1,6	-2,5	-1,6	0,0	1,6	-0,8	0,0	0,8	0,0	0,0	0,0	0,8
12,0	-1,6	1,6	1,6	-4,1	-0,8	0,0	-0,8	3,3	0,0	-1,6	0,0	0,0	0,8	0,0	-3,3	-3,3	-2,5	0,0	-1,6
13,0	-0,8	0,0	0,8	0,8	-0,8	0,8	0,8	0,8	0,0	0,0	0,8	1,6	2,5	1,6	0,0	2,5	-3,3	0,8	0,0
14,0	0,0	0,8	0,0	2,5	0,0	0,0	0,0	0,8	-0,8	-2,5	0,8	-0,8	-3,3	0,8	0,8	1,6	0,8	-0,8	-3,3
15,0	1,6	0,0	3,3	3,3	0,8	0,0	-3,3	1,6	0,0	-1,6	0,0	0,0	-0,8	1,6	0,0	-1,6	-1,6	0,0	0,8
16,0	0,0	1,6	1,6	2,5	-1,6	-4,1	-1,6	3,3	-1,6	0,0	0,8	0,0	-0,8	-0,8	-3,3	0,0	0,8	0,0	1,6
17,0	2,5	0,0	0,0	-1,6	0,0	-1,6	1,6	0,0	-1,6	-0,8	0,0	-1,6	0,0	2,5	-2,5	-1,6	-1,6	0,0	2,5
18,0	0,8	1,6	0,8	5,7	-1,6	0,0	0,0	-1,6	-0,8	0,8	0,0	-1,6	0,0	0,0	-0,8	0,0	-0,8	-1,6	0,8
19,0	0,0	0,8	0,0	0,0	0,8	-0,8	0,0	-2,5	-1,6	-2,5	0,0	0,0	-3,3	1,6	-4,1	-1,6	0,0	0,0	0,0
20,0	0,8	0,0	0,8	0,8	-1,6	0,8	0,0	2,5	0,0	0,0	0,0	0,8	1,6	0,0	-0,8	0,0	0,8	2,5	0,0
21,0	0,8	-0,8	-0,8	0,0	-0,8	0,0	-0,8	1,6	0,0	4,1	1,6	0,0	-2,5	0,0	2,5	0,8	-3,3	-0,8	-1,6
22,0	1,6	1,6	-1,6	-2,5	1,6	-1,6	-0,8	-2,5	-1,6	-1,6	2,5	-0,8	1,6	-2,5	0,0	0,0	2,5	-1,6	1,6
23,0	0,8	0,8	1,6	0,8	0,0	2,5	0,8	0,0	-2,5	0,0	1,6	0,0	0,8	1,6	1,6	-1,6	-4,1	-2,5	-5,7
24,0	0,0	0,0	-0,8	0,0	0,0	-5,7	0,8	-1,6	0,0	0,8	0,8	0,8	0,0	0,0	0,8	0,0	1,6	-0,8	1,6
25,0	-0,8	-1,6	-0,8	0,0	0,0	2,5	0,0	0,0	-1,6	-1,6	0,8	-0,8	-0,8	-1,6	-2,5	-1,6	-2,5	0,0	0,8
26,0	1,6	0,0	1,6	-2,5	0,0	-3,3	0,8	0,0	-0,8	0,0	0,8	-0,8	-3,3	-0,8	-0,8	-2,5	0,0	0,0	-1,6
27,0	0,0	-0,8	0,8	0,0	0,0	1,6	-0,8	1,6	-0,8	-1,6	0,0	1,6	3,3	1,6	-0,8	-2,5	-2,5	-2,5	0,0
28,0	0,0	0,0	1,6	-1,6	1,6	-1,6	-0,8	2,5	-1,6	0,0	0,8	0,0	0,0	0,0	2,5	-1,6	2,5	0,0	-0,8
29,0	-4,1	-2,5	3,3	-7,3	-0,8	-4,9	-2,5	-2,5	0,0	-3,3	0,0	2,5	0,0	0,0	-2,5	-1,6	-4,1	2,5	1,6
30,0	0,0	-2,5	-2,5	-4,9	-1,6	0,0	-1,6	1,6	-2,5	2,5	2,5	0,0	-3,3	4,1	0,0	-1,6	-0,8	-0,8	-1,6
31,0	-2,5	0,0	0,0	-1,6	-3,3	2,5	0,8	2,5	-1,6	-0,8	0,8	0,8	-2,5	0,0	0,0	0,0	0,0	-1,6	-4,1
32,0	2,5	2,5	2,5	2,5	1,6	-6,2	0,0	0,8	-1,6	1,6	3,3	-0,8	-2,5	0,0	0,0	-0,8	-4,1	0,0	1,6
33,0	1,6	0,0	-0,8	1,6	-2,5	0,8	-1,6	5,7	0,0	1,6	2,5	0,0	-1,6	0,0	1,6	-1,6	-2,5	0,0	-1,6
34,0	0,0	0,0	1,6	-0,8	-0,8	2,5	-0,8	3,3	2,5	-3,3	1,6	-0,8	-3,3	0,8	-1,6	1,6	4,1	2,5	0,8
35,0	1,6	0,0	3,3	-3,3	0,8	0,0	0,8	5,7	0,8	-2,5	0,0	-3,3	0,0	0,0	-0,8	-3,3	-2,5	0,0	0,8
36,0	0,0	0,8	4,1	0,0	0,8	-0,8	-2,5	-1,6	0,0	-0,8	0,0	0,8	0,8	0,0	-1,6	2,5	0,0	0,8	1,6
37,0	2,5	1,6	-3,3	-4,1	0,0	-1,6	-0,8	0,0	-1,6	-1,6	0,0	1,6	3,3	0,0	-2,5	1,6	1,6	3,3	0,8
38,0	0,8	-0,8	0,0	-0,8	-2,5	-0,8	-0,8	-3,3	1,6	0,0	0,8	-1,6	0,0	-1,6	-2,5	-2,5	-1,6	-0,8	-1,6
39,0	-2,5	-0,8	1,6	0,8	-3,3	-3,3	3,3	0,0	1,6	2,5	0,0	0,0	0,0	0,0	0,0	1,6	-3,3	0,0	4,1
40,0	-4,9	0,0	3,3	0,8	0,0	0,8	-4,1	1,6	1,6	-0,8	0,0	0,0	2,5	0,0	-1,6	-4,1	-2,5	0,8	0,0
41,0	0,0	0,0	2,5	-0,8	0,0	1,6	0,0	-2,5	0,8	1,6	0,0	0,0	0,8	0,0	-1,6	-2,5	0,0	1,6	0,8
42,0	2,5	2,5	0,0	-1,6	0,0	2,5	2,5	-0,8	2,5	-4,9	0,0	0,0	-2,5	1,6	1,6	0,8	0,0	-0,8	-0,8
43,0	3,3	-0,8	0,0	-2,5	-4,9	1,6	-1,6	0,0	-1,6	-0,8	1,6	2,5	-0,8	0,0	-1,6	0,8	-0,8	0,0	0,0
44,0	4,9	0,0	-0,8	-1,6	0,0	0,0	-4,1	-0,8	0,8	-3,3	0,8	3,3	-1,6	-1,6	-0,8	1,6	-3,3	-0,8	0,0
45,0	1,6	0,0	1,6	-4,9	1,6	0,0	-0,8	-4,1	-0,8	0,8	1,6	0,0	1,6	-0,8	-0,8	2,5	-1,6	-1,6	0,8
46,0	0,8	-1,6	0,0	-6,5	0,8	0,0	-1,6	-1,6	0,8	2,5	1,6	0,8	-2,5	0,0	0,0	1,6	0,0	1,6	0,0
47,0	2,5	-2,5	1,6	2,5	-3,3	-2,5	-0,8	0,0	-1,6	-4,1	0,0	-1,6	-4,1	0,0	0,0	3,3	0,8	0,0	1,6
48,0	0,0	0,8	3,3	0,8	-2,5	0,0	0,0	-0,8	0,0	0,0	2,5	-0,8	3,3	-1,6	0,8	1,6	-0,8	-1,6	-0,8
49,0	1,6	2,5	0,0	2,5	0,0	-1,6	0,0	-1,6	0,0	-4,1	0,0	0,0	1,6	0,0	0,8	5,7	-1,6	0,0	-1,6
50,0	0,0	-1,6	2,5	0,8	0,0	-0,8	0,0	0,8	-0,8	4,9	1,6	-2,5	-0,8	0,8	1,6	0,0	-0,8	0,0	0,8
51,0	15,2	14,4	17,4	11,3	15,2	8,1	12,9	12,9	15,9	15,9	10,5	15,9	15,2	12,9	14,4	10,5	17,4	4,9	18,2
52,0	13,7	14,4	14,4	8,1	12,9	8,1	12,9	12,9	14,4	14,4	12,9	14,4	14,4	12,1	10,5	12,1	16,7	2,5	14,4
53,0	13,7	12,9	14,4	8,9	12,9	8,1	9,7	8,9	13,7	14,4	15,2	12,9	11,3	10,5	12,9	10,5	13,7	7,3	11,3
54,0	12,1	12,9	12,9	14,4	11,3	11,3	9,7	11,3	12,9	12,9	14,4	11,3	9,7	13,7	10,5	8,1	10,5	4,9	12,1
55,0	9,7	11,3	14,4	9,7	9,7	9,7	9,7	8,1	13,7	14,4	15,9	21,8	9,7	9,7	10,5	8,1	12,9	5,7	12,1
56,0	8,9	11,3	9,7	9,7	10,5	13,7	9,7	8,9	12,1	15,2	11,3	13,7	11,3	9,7	10,5	12,9	8,9	1,6	12,9
57,0	4,9	11,3	12,1	2,5	8,1	11,3	8,1	11,3	11,3	17,4	12,9	14,4	7,3	9,7	10,5	8,9	8,1	3,3	13,7
58,0	7,3	9,7	9,7	3,3	10,5	10,5	11,3	11,3	9,7	18,9	9,7	12,1	9,7	8,9	8,1	8,9	9,7	4,1	12,9
59,0	7,3	9,7	12,9	1,6	10,5	10,5	9,7	20,4	9,7	9,7	14,4	21,8	8,1	9,7	8,1	8,1	8,1	4,1	14,4
60,0	5,7	8,1	11,3	9,7	10,5	9,7	11,3	18,9	11,3	14,4	14,4	18,9	8,1	9,7	8,1	13,7	13,7	2,5	13,7
61,0	4,9	8,1	9,7	6,5	9,7	11,3	8,1	18,9	8,9	13,7	9,7	15,9	9,7	10,5	10,5	9,7	9,7	0,0	12,9
62,0	4,9	8,1	9,7	4,9	9,7	10,5	4,9	17,4	8,9	19,7	13,7	15,9	7,3	9,7	7,3	8,9	10,5	1,6	12,9
63,0	5,7	7,3	11,3	5,7	10,5	10,5	7,3	8,9	6,5	20,4	14,4	15,2	5,7	11,3	8,1	9,7	9,7	1,6	13,7
64,0	4,9	6,5	9,7	4,9	7,3	9,7	6,5	9,7	6,5	18,2	15,9	14,4	3,3	10,5	8,9	8,9	8,9	1,6	21,1
65,0	2,5	10,5	10,5	5,7	8,1	11,3	5,7	10,5	8,1	14,4	15,2	15,2	9,7	10,5	8,1	8,1	12,9	1,6	12,1
66,0	4,9	7,3	6,5	-0,8	8,9	6,5	4,9	12,9	4,9	15,2	12,9	18,9	10,5	8,9	8,1	10,5	7,3	0,8	11,3
67,0	4,1	9,7	10,5	0,8	8,9	8,9	4,9	15,9	6,5	17,4	15,2	15,2	9,7	9,7	8,1	5,7	8,1	0,0	10,5
68,0	4,9	7,3	8,9	-2,5	10,5	4,1	8,1	11,3	9,7	18,2	13,7	13,7	2,5	8,1	7,3	11,3	5,7	2,5	8,1
69,0	2,5	12,9	4,9	2,5	8,9	4,9	6,5	18,9	4,9	15,9	12,9	18,9	2,5	8,1	6,5	12,1	8,1	0,8	8,1
70,0	5,7	4,9	8,9	5,7	8,9	2,5	5,7	14,4	4,9	15,9	14,4	15,9	4,1	9,7	4,9	8,1	8,1	2,5	8,1
71,0	6,5	8,9	8,1	0,0	9,7	4,9	7,3	15,2	8,1	15,2	12,1	13,7	2,5	7,3	4,9	9,7	7,3	2,5	7,3
72,0	4,1	8,1	5,7	4,1	6,5	1,6	6,5	17,4	7,3	11,3	12,9	15,9	7,3	6,5	8,9	10,5	6,5	0,0	6,5
73,0	4,9	7,3	8,1	2,5	8,1	4,9	4,1	12,9	5,7	9,7	13,7	15,2	4,9	8,1	5,7	8,9	4,9	0,8	8,9
74,0	2,5	8,1	4,9	-0,8	6,5	4,1	7,3	15,9	3,3	7,3	14,4	12,9	4,1	7,3	4,9	6,5	5,7	0,0	9,7
75,0	6,5	4,9	7,3	1,6	7,3	4,9	4,9	14,4	4,1	9,7	12,9	17,4	6,5	4,9	6,5	11,3	7,3	0,8	4,9
76,0	5,7	5,7	4,9	1,6	7,3	1,6	8,1	15,9	3,3	8,9	12,9	8,1	-1,6	8,1	6,5	8,1	6,5	1,6	8,9
77,0	4,9	6,5	4,1	1,6	8,1	2,5	5,7	12,9	4,1	8,1	12,9	7,3	5,7	7,3	5,7	9,7	4,9	1,6	6,5
78,0	2,5	6,5	6,5	1,6	9,7	4,9	5,7	14,4	4,9	8,1	12,1	10,5	4,9	8,9	4,9	9,7	8,9	0,8	8,9
79,0	4,9	7,3	8,1	0,0	9,7	1,6	4,1	16,7	-0,8	8,9	9,7	6,5	-2,5	5,7	6,5	12,1	3,3	0,0	8,1
80,0	-1,6	7,3	7,3	6,5	6,5	3,3	8,1	14,4	4,9	9,7	14,4	4,9	2,5	8,9	7,3	11,3	7,3	1,6	8,9
81,0	5,7	6,5	7,3	0,8	8,1	6,5	6,5	13,7	4,9	10,5	14,4	2,5	0,8	5,7	6,5	9,7	6,5	0,0	8,1
82,0	0,8	6,5	6,5	0,8	7,3	0,8	4,9	9,7	2,5	8,9	12,1	4,1	3,3	7,3	8,1	9,7	4,9	0,8	12,1
83,0	0,0	5,7	7,3	1,6	6,5	1,6	6,5	14,4	3,3	9,7	12,9	6,5	2,5	4,1	7,3	8,1	6,5	0,8	8,1
84,0	-0,8	0,8	4,9	2,5	8,5	1,6	4,9	11,3	3,3	8,1	11,3	5,7	5,7	4,9	10,5	10,5	6,5	1,6	6,5
85,0	3,3	4,1	6,5	-3,3	6,5	4,9	6,5	14,4	0,8	10,5	10,5	4,9	2,5	9,7	8,9	12,1	7,3	0,0	8,1
86,0	4,9	4,9	7,3	6,5	8,1	1,6	4,9	13,7	2,5	10,5	14,4	7,3	4,9	7,3	5,7	10,5	-0,8	2,5	5,7
87,0	4,9	6,5	3,3	1,6	7,3	3,3	5,7	15,2	4,1	8,9	14,4	3,3	1,6	6,5	4,9	10,5	4,1	0,0	5,7
88,0	3,3	4,9	1,6	2,5	6,5	3,3	4,9	12,9	4,9	9,7	9,7	5,7	4,9	7,3	4,9	12,9	4,9	0,0	2,5
89,0	4,1	3,3	8,1	-1,6	4,9	-0,8	6,5	19,7	6,5	8,1	9,7	4,9	5,7	8,1	5,7	12,1	4,9	0,0	3,3
90,0	4,9	8,1	4,1	1,6	6,5	1,6	4,1	11,3	4,1	11,3	11,3	1,6	1,6	8,1	6,5	9,7	6,5	0,0	4,9
91,0	4,9	4,9	1,6	0,0	5,7	2,5	6,5	12,9	1,6	4,9	13,7	6,5	4,9	7,3	4,1	9,7	4,9	0,0	1,6
92,0	0,0	2,5	5,7	1,6	4,1	1,6	4,9	4,9	8,1	4,9	12,1	5,7	2,5	8,1	7,3	8,1	5,7	0,8	3,3
93,0	2,5	1,6	5,7	0,8	5,7	0,0	4,9	7,3	1,6	12,1	10,5	6,5	1,6	8,9	10,5	8,9	6,5	0,0	5,7
94,0	-0,8	2,5	4,9	0,8	4,1	1,6	2,5	8,1	-1,6	9,7	9,7	4,9	2,5	8,1	9,7	9,7	1,6	1,6	5,7
95,0	7,3	2,5	2,5	0,0	5,7	0,8	2,5	14,4	4,9	9,7	14,4	5,7	4,9	6,5	5,7	8,1	6,5	-0,8	6,5
96,0	3,3	4,1	3,3	1,6	4,9	0,8	5,7	8,1	0,0	10,5	12,1	3,3	4,9	5,7	7,3	12,1	2,5	1,6	3,3
97,0	3,3	3,3	3,3	2,5	7,3	2,5	4,1	8,1	3,3	12,1	14,4	2,5	0,8	5,7	5,7	9,7	4,9	1,6	4,9
98,0	2,5	1,6	3,3	-2,5	6,5	0,8	2,5	7,3	-2,5	9,7	11,3	4,9	0,8	6,5	4,9	8,1	6,5	4,9	4,9
99,0	7,3	5,7	0,0	-0,8	6,5	1,6	6,5	6,5	1,6	12,1	10,5	1,6	3,3	7,3	6,5	9,7	4,9	-0,8	3,3
100,0	0,8	4,1	4,9	0,8	7,3	0,0	4,1	6,5	0,0	11,3	12,1	4,9	4,1	7,3	4,9	10,5	-0,8	0,0	4,1
101,0	2,5	1,6	1,6	2,5	8,1	0,8	4,1	7,3	1,6	12,1	12,9	4,1	0,0	8,1	5,7	11,3	5,7	2,5	6,5
102,0	3,3	4,9	6,5	-1,6	4,1	3,3	4,9	5,7	0,8	6,5	12,9	4,9	8,1	9,7	3,3	10,5	1,6	1,6	4,9
103,0	4,1	4,1	4,9	0,0	4,9	3,3	3,3	6,5	1,6	12,1	14,4	1,6	2,5	4,9	5,7	11,3	5,7	0,8	2,5
104,0	4,9	3,3	0,8	2,5	4,9	1,6	3,3	3,3	2,5	9,7	11,3	0,8	4,1	7,3	4,9	10,5	4,9	1,6	5,7
105,0	-0,8	2,5	4,9	0,0	3,3	1,6	4,1	4,9	0,8	9,7	11,3	2,5	1,6	8,1	3,3	11,3	3,3	0,8	4,9
106,0	4,9	4,1	-1,6	0,0	4,9	-1,6	3,3	4,9	3,3	9,7	12,9	2,5	4,1	8,9	6,5	8,9	4,9	1,6	3,3
107,0	2,5	3,3	0,0	-0,8	2,5	0,0	2,5	4,9	0,0	8,9	10,5	3,3	2,5	7,3	8,1	10,5	2,5	0,0	1,6
108,0	0,8	1,6	0,0	-3,3	4,9	3,3	3,3	4,1	1,6	8,1	12,1	1,6	0,8	4,9	7,3	10,5	4,9	1,6	2,5
109,0	4,9	1,6	8,9	-2,5	5,7	-0,8	3,3	0,8	0,0	9,7	11,3	3,3	2,5	8,1	6,5	10,5	4,1	1,6	3,3
110,0	2,5	1,6	8,9	1,6	7,3	4,1	2,5	3,3	0,0	8,9	11,3	1,6	3,3	8,1	3,3	12,9	1,6	0,0	1,6
111,0	0,0	3,3	-4,9	0,8	4,1	2,5	0,8	5,7	3,3	10,5	15,2	5,7	0,0	8,9	4,9	12,1	6,5	0,8	0,8
112,0	3,3	2,5	-2,5	0,0	7,3	0,0	4,9	8,1	-0,8	7,3	10,5	3,3	0,0	7,3	2,5	11,3	4,1	0,8	1,6
113,0	4,1	1,6	8,1	0,8	5,7	0,0	1,6	4,9	0,0	7,3	11,3	2,5	0,8	8,1	1,6	10,5	5,7	0,0	3,3
114,0	4,9	4,1	8,1	1,6	3,3	2,5	2,5	2,5	0,8	8,1	9,7	1,6	3,3	8,1	4,1	7,3	4,9	1,6	0,8
115,0	2,5	3,3	7,3	4,9	7,3	0,0	1,6	2,5	1,6	6,5	12,1	4,9	0,8	8,1	4,9	7,3	1,6	-1,6	0,8
116,0	2,5	4,9	4,9	-4,9	5,7	1,6	1,6	4,1	1,6	8,9	8,1	0,8	4,9	5,7	4,1	8,1	4,1	-0,8	2,5
117,0	3,3	2,5	-1,6	2,5	4,1	0,8	3,3	4,9	4,1	8,1	9,7	3,3	2,5	6,5	3,3	8,1	4,9	2,5	1,6
118,0	3,3	0,0	1,6	0,0	1,6	4,1	2,5	5,7	3,3	5,7	12,1	0,8	2,5	4,1	3,3	12,1	4,1	-1,6	1,6
119,0	4,1	1,6	1,6	1,6	4,9	1,6	2,5	4,1	-1,6	9,7	13,7	4,9	0,8	6,5	4,1	9,7	-0,8	1,6	1,6
120,0	3,3	1,6	2,5	1,6	3,3	1,6	0,0	1,6	0,0	4,9	14,4	3,3	0,0	9,7	4,1	6,5	0,0	4,9	0,8
121,0	5,7	4,9	3,3	3,3	4,1	0,8	1,6	0,0	1,6	6,5	12,1	0,8	4,1	8,9	4,1	8,1	8,1	0,8	1,6
122,0	1,6	1,6	4,9	-3,3	4,9	-0,8	2,5	1,6	-2,5	5,7	12,1	2,5	0,0	8,9	5,7	7,3	4,9	0,8	0,8
123,0	3,3	2,5	1,6	0,0	0,0	3,3	5,7	5,7	0,8	6,5	12,9	1,6	3,3	6,5	2,5	7,3	4,9	2,5	2,5
124,0	2,5	3,3	-0,8	2,5	1,6	0,8	0,8	4,1	0,8	4,9	12,1	-0,8	-0,8	5,7	1,6	10,5	-0,8	0,0	0,0
125,0	5,7	3,3	3,3	4,9	2,5	1,6	2,5	3,3	-0,8	6,5	14,4	3,3	0,8	7,3	6,5	6,5	2,5	-2,5	1,6
126,0	4,9	0,8	4,1	3,3	4,9	1,6	1,6	1,6	1,6	4,9	11,3	2,5	0,8	5,7	3,3	4,9	4,1	-0,8	-1,6
127,0	0,8	3,3	4,9	-4,1	0,8	2,5	0,8	0,0	3,3	6,5	15,2	2,5	-0,8	7,3	2,5	4,9	0,8	2,5	0,8
128,0	2,5	2,5	-1,6	1,6	4,9	0,0	1,6	5,7	-0,8	4,9	10,5	3,3	7,3	6,5	0,8	5,7	2,5	1,6	-0,8
129,0	3,3	2,5	1,6	0,8	3,3	0,8	2,5	2,5	-0,8	8,1	11,3	4,9	1,6	4,1	1,6	6,5	0,0	1,6	0,0
130,0	4,9	1,6	3,3	4,9	1,6	1,6	4,9	1,6	0,0	7,3	14,4	1,6	2,5	6,5	3,3	4,9	5,7	1,6	2,5
131,0	4,1	3,3	0,0	1,6	3,3	0,8	1,6	0,8	1,6	8,1	10,5	3,3	2,5	7,3	2,5	5,7	6,5	0,0	1,6
132,0	4,1	2,5	4,9	-2,5	1,6	0,8	2,5	7,3	0,8	6,5	11,3	1,6	0,8	6,5	3,3	6,5	1,6	-2,5	0,8
133,0	2,5	0,8	1,6	-0,8	0,8	0,0	2,5	4,9	-0,8	4,9	9,7	2,5	1,6	5,7	4,1	5,7	4,9	1,6	-0,8
134,0	3,3	-2,5	0,0	2,5	4,1	1,6	2,5	5,7	-1,6	4,9	8,9	1,6	2,5	8,9	1,6	4,1	1,6	1,6	0,8
135,0	0,8	0,0	1,6	0,0	0,0	3,3	0,8	3,3	0,0	7,3	9,7	4,1	2,5	8,1	0,0	4,9	4,1	0,8	0,0
136,0	2,5	2,5	2,5	0,0	2,5	-0,8	2,5	2,5	0,8	8,1	7,3	3,3	0,0	6,5	2,5	2,5	3,3	0,8	3,3
137,0	3,3	4,9	-1,6	3,3	2,5	-0,8	0,8	0,0	1,6	6,5	9,7	0,8	1,6	10,5	0,8	4,1	4,1	0,0	-0,8
138,0	1,6	1,6	4,1	0,8	0,0	1,6	1,6	-2,5	-0,8	8,1	11,3	-0,8	1,6	8,1	1,6	4,9	2,5	1,6	4,1
139,0	3,3	2,5	0,8	4,1	3,3	1,6	-0,8	6,5	0,8	6,5	11,3	0,0	4,1	9,7	2,5	2,5	4,9	4,9	1,6
140,0	2,5	1,6	1,6	0,8	0,0	1,6	0,8	2,5	2,5	8,1	9,7	0,0	3,3	9,7	0,8	0,0	2,5	0,0	0,0
141,0	0,8	2,5	4,1	3,3	0,0	2,5	0,0	3,3	0,0	7,3	10,5	1,6	1,6	8,1	1,6	4,9	4,9	0,0	-0,8
142,0	3,3	0,8	5,7	2,5	0,8	1,6	1,6	1,6	0,0	8,1	8,9	0,0	1,6	6,5	3,3	4,9	0,8	-2,5	0,8
143,0	1,6	0,0	6,5	1,6	2,5	0,0	-1,6	3,3	0,0	6,5	7,3	-0,8	3,3	7,3	2,5	3,3	6,5	0,8	1,6
144,0	2,5	1,6	0,8	0,8	0,8	2,5	2,5	2,5	0,8	8,1	6,5	1,6	2,5	8,1	1,6	3,3	1,6	0,0	-0,8
145,0	0,0	4,1	3,3	1,6	-0,8	-0,8	1,6	3,3	0,0	8,1	8,9	4,9	1,6	4,1	1,6	1,6	2,5	1,6	0,0
146,0	2,5	2,5	2,5	0,8	4,1	6,5	4,1	1,6	0,0	4,9	6,5	-1,6	2,5	5,7	-0,8	2,5	3,3	-0,8	2,5
147,0	0,8	2,5	4,9	0,8	4,1	0,8	0,0	0,8	2,5	6,5	8,1	3,3	2,5	7,3	4,9	1,6	4,1	2,5	-4,1
148,0	1,6	3,3	-4,9	-1,6	3,3	0,0	0,8	4,9	-0,8	4,9	9,7	4,1	2,5	5,7	0,0	2,5	2,5	1,6	1,6
149,0	2,5	0,0	2,5	3,3	-2,5	1,6	0,8	1,6	3,3	6,5	9,7	4,9	1,6	6,5	1,6	3,3	3,3	2,5	3,3
150,0	-0,8	4,1	4,9	-2,5	2,5	4,9	2,5	4,1	1,6	4,9	4,9	1,6	1,6	6,5	2,5	3,3	0,0	0,0	1,6
151,0	0,0	3,3	0,0	1,6	2,5	0,8	2,5	2,5	0,0	3,3	10,5	4,9	0,8	4,1	1,6	0,8	2,5	0,8	0,0
152,0	2,5	0,8	3,3	-3,3	3,3	0,0	3,3	0,8	1,6	6,5	11,3	0,0	1,6	6,5	3,3	2,5	3,3	1,6	1,6
153,0	3,3	1,6	2,5	-0,8	3,3	2,5	1,6	1,6	0,0	2,5	12,1	3,3	2,5	7,3	1,6	4,1	2,5	0,0	0,0
154,0	0,8	0,8	5,7	2,5	1,6	1,6	2,5	-2,5	4,1	3,3	11,3	1,6	1,6	4,9	0,8	1,6	2,5	0,8	1,6
155,0	2,5	2,5	5,7	1,6	0,0	1,6	1,6	0,0	0,8	4,9	8,1	0,0	3,3	6,5	2,5	3,3	1,6	2,5	0,8
156,0	1,6	0,8	0,0	0,8	3,3	1,6	3,3	0,8	0,0	4,9	10,5	0,8	1,6	5,7	0,0	0,8	1,6	-0,8	-0,8
157,0	2,5	2,5	1,6	0,8	3,3	3,3	1,6	2,5	0,8	7,3	8,1	2,5	2,5	4,1	1,6	0,0	3,3	1,6	-1,6
158,0	3,3	1,6	-0,8	2,5	0,0	0,8	0,0	-0,8	2,5	5,7	12,9	1,6	3,3	5,7	2,5	1,6	0,8	0,8	0,8
159,0	-2,5	2,5	1,6	1,6	0,0	3,3	2,5	0,0	0,8	5,7	11,3	0,0	2,5	8,9	-1,6	-0,8	0,0	3,3	1,6
160,0	2,5	-3,3	5,7	0,8	1,6	-7,3	0,8	4,1	1,6	4,9	12,1	4,1	1,6	5,7	2,5	2,5	4,9	0,0	0,0
161,0	1,6	3,3	2,5	-2,5	-0,8	1,6	2,5	3,3	0,8	4,1	12,1	1,6	0,0	7,3	0,8	4,9	2,5	0,8	0,0
162,0	-1,6	1,6	0,0	1,6	0,0	2,5	3,3	0,8	1,6	4,9	8,1	0,0	0,8	8,1	-1,6	3,3	0,0	1,6	0,8
163,0	0,0	0,0	0,0	2,5	4,1	-1,6	0,0	0,0	0,0	5,7	8,9	0,8	1,6	6,5	0,8	4,1	2,5	-0,8	0,0
164,0	1,6	0,0	7,3	1,6	1,6	-0,8	1,6	2,5	0,0	5,7	10,5	2,5	1,6	4,9	0,0	0,8	0,0	1,6	0,0
165,0	0,8	1,6	4,9	1,6	0,0	0,0	0,8	1,6	-3,3	4,9	14,4	1,6	4,1	7,3	3,3	1,6	0,0	0,0	-2,5
166,0	2,5	3,3	-0,8	0,0	1,6	2,5	1,6	-3,3	0,8	4,9	10,5	2,5	0,8	6,5	0,8	0,8	1,6	0,0	0,0
167,0	-1,6	0,8	-2,5	0,0	1,6	1,6	4,9	2,5	0,0	5,7	8,9	4,1	0,8	6,5	4,1	3,3	0,8	0,8	0,8
168,0	0,0	2,5	0,0	0,8	3,3	2,5	3,3	3,3	0,8	4,1	8,9	0,8	-0,8	7,3	0,0	4,1	4,1	-0,8	-0,8
169,0	0,8	2,5	-3,3	-0,8	1,6	3,3	1,6	0,8	0,0	4,9	8,9	2,5	4,1	6,5	0,8	2,5	-1,6	0,8	1,6
170,0	1,6	4,9	-0,8	2,5	0,8	2,5	0,8	0,0	-1,6	4,9	10,5	1,6	0,0	4,1	0,8	0,8	1,6	-0,8	0,0
171,0	2,5	4,9	5,7	1,6	0,0	0,0	0,0	1,6	0,0	3,3	11,3	0,0	-2,5	4,9	2,5	-1,6	0,8	0,0	2,5
172,0	2,5	0,0	0,8	-2,5	0,8	0,0	1,6	0,8	0,8	2,5	11,3	4,9	2,5	4,9	0,0	0,8	-0,8	0,8	3,3
173,0	3,3	0,8	0,0	-3,3	1,6	0,0	0,0	1,6	-1,6	4,9	10,5	5,7	1,6	3,3	1,6	0,8	2,5	1,6	0,0
174,0	1,6	1,6	0,8	-6,5	4,1	0,0	1,6	6,5	0,8	1,6	12,1	6,5	0,8	4,1	-2,5	-1,6	4,1	0,8	1,6
175,0	0,8	0,8	3,3	4,9	0,0	1,6	0,0	4,9	0,0	3,3	10,5	1,6	-1,6	8,1	3,3	0,0	1,6	0,8	-0,8
176,0	4,1	0,8	5,7	0,8	2,5	0,0	-0,8	-0,8	-1,6	1,6	11,3	2,5	-0,8	4,1	1,6	2,5	-1,6	1,6	0,0
177,0	0,8	0,8	2,5	1,6	1,6	1,6	3,3	0,8	3,3	4,1	9,7	1,6	-1,6	5,7	1,6	-1,6	2,5	-2,5	1,6
178,0	-0,8	0,0	1,6	1,6	0,0	-2,5	0,0	0,8	1,6	4,1	9,7	2,5	0,8	4,1	-1,6	0,8	3,3	0,0	0,0
179,0	2,5	2,5	2,5	1,6	1,6	1,6	3,3	-1,6	-0,8	4,9	9,7	0,0	0,8	4,1	1,6	3,3	-1,6	0,0	4,9
180,0	1,6	2,5	4,1	1,6	0,8	0,8	2,5	0,8	0,0	1,6	7,3	1,6	1,6	5,7	0,8	-2,5	0,0	-0,8	-0,8
181,0	-0,8	1,6	0,8	-1,6	1,6	2,5	2,5	3,3	1,6	1,6	8,1	4,1	0,0	4,9	0,0	-0,8	0,0	0,8	0,8
182,0	3,3	1,6	-2,5	4,9	-0,8	1,6	1,6	2,5	0,0	3,3	8,1	0,0	4,1	1,6	0,0	0,8	3,3	0,0	0,8
183,0	2,5	0,8	0,0	0,8	1,6	0,8	2,5	0,0	-0,8	6,5	9,7	1,6	0,8	3,3	1,6	4,1	0,0	-0,8	-1,6
184,0	0,8	1,6	3,3	1,6	3,3	0,0	3,3	0,0	1,6	4,9	11,3	2,5	0,0	2,5	2,5	1,6	-0,8	2,5	2,5
185,0	2,5	0,0	-4,9	0,8	1,6	0,8	0,8	0,8	0,8	3,3	11,3	0,8	1,6	3,3	0,0	0,0	0,8	1,6	-1,6
186,0	1,6	0,8	6,5	-5,7	3,3	0,0	2,5	0,0	-0,8	1,6	9,7	3,3	2,5	3,3	2,5	1,6	-1,6	2,5	2,5
187,0	1,6	-1,6	0,0	0,0	0,8	0,0	-0,8	0,0	2,5	4,9	8,1	2,5	-0,8	1,6	0,0	-0,8	0,8	1,6	0,0
188,0	2,5	0,8	2,5	2,5	1,6	1,6	1,6	1,6	0,0	4,1	14,4	1,6	3,3	4,1	1,6	-1,6	0,0	-0,8	-0,8
189,0	2,5	1,6	1,6	-0,8	2,5	-2,5	0,0	-0,8	0,0	5,7	7,3	2,5	2,5	0,8	0,0	0,0	-0,8	-2,5	0,0
190,0	0,0	3,3	1,6	0,0	1,6	3,3	2,5	0,8	1,6	4,1	7,3	-0,8	1,6	3,3	0,0	0,8	0,8	2,5	-2,5
191,0	1,6	0,0	-2,5	-3,3	0,8	1,6	0,8	2,5	0,0	2,5	7,3	0,8	0,0	1,6	0,0	3,3	-0,8	0,0	0,0
192,0	1,6	0,8	-3,3	2,5	-0,8	1,6	1,6	1,6	0,0	3,3	6,5	0,0	0,0	4,1	0,8	0,0	-1,6	0,8	1,6
193,0	2,5	0,0	4,9	3,3	2,5	2,5	1,6	0,8	-0,8	2,5	7,3	1,6	2,5	3,3	1,6	4,1	-1,6	1,6	0,0
194,0	0,8	1,6	4,1	0,8	0,0	-1,6	1,6	0,0	0,0	4,1	9,7	1,6	3,3	3,3	0,8	0,0	1,6	3,3	1,6
195,0	1,6	0,8	4,9	1,6	1,6	1,6	0,8	1,6	2,5	0,0	8,1	0,0	2,5	2,5	0,0	3,3	0,0	1,6	0,0
196,0	3,3	0,0	0,8	-3,3	2,5	0,0	-0,8	1,6	1,6	2,5	8,9	-0,8	2,5	4,1	-0,8	0,8	0,0	0,8	0,0
197,0	1,6	0,0	0,0	1,6	0,0	-1,6	3,3	0,8	3,3	-0,8	8,9	2,5	2,5	1,6	0,0	-0,8	-0,8	0,0	0,8
198,0	0,0	0,0	0,0	1,6	2,5	-0,8	2,5	0,0	0,0	2,5	8,1	1,6	0,8	0,8	0,8	-1,6	0,0	0,8	-0,8
199,0	0,0	3,3	0,0	0,0	1,6	-2,5	0,0	1,6	0,0	4,9	3,3	0,0	3,3	4,1	0,0	-1,6	3,3	0,8	-0,8
200,0	-2,5	0,8	0,0	0,8	0,0	4,1	2,5	0,8	0,0	1,6	2,5	0,0	3,3	3,3	1,6	-0,8	0,8	0,8	3,3
201,0	2,5	0,0	0,8	0,8	2,5	0,0	0,8	0,0	0,8	4,9	8,1	1,6	1,6	0,8	0,8	0,0	2,5	1,6	-0,8
202,0	-2,5	1,6	2,5	-0,8	1,6	0,8	0,0	-1,6	-3,3	4,1	9,7	-0,8	-1,6	2,5	0,8	-1,6	0,0	1,6	0,8
203,0	0,0	0,8	3,3	-1,6	0,0	0,8	0,0	-4,1	0,0	2,5	8,1	0,0	-0,8	1,6	0,0	0,8	2,5	-3,3	-0,8
204,0	2,5	2,5	0,0	-4,1	1,6	-1,6	3,3	0,0	0,8	5,7	7,3	1,6	1,6	4,1	3,3	4,1	0,0	0,8	0,0
205,0	1,6	0,8	1,6	1,6	0,0	0,8	0,0	3,3	1,6	4,9	8,9	-1,6	-1,6	0,0	0,8	0,0	0,0	4,9	1,6
206,0	0,8	-0,8	0,0	1,6	0,8	2,5	-0,8	-0,8	0,0	2,5	3,3	4,1	0,0	0,8	0,0	1,6	1,6	-0,8	-0,8
207,0	1,6	2,5	1,6	-2,5	0,0	0,0	0,0	-1,6	-1,6	4,1	8,1	-0,8	0,8	2,5	1,6	0,0	0,0	-1,6	0,8
208,0	-2,5	3,3	1,6	0,0	0,0	0,8	1,6	4,1	0,0	4,9	7,3	0,0	0,0	2,5	0,8	0,8	1,6	1,6	2,5
209,0	2,5	0,8	2,5	3,3	0,8	-0,8	0,8	2,5	-3,3	3,3	7,3	4,1	0,0	1,6	-1,6	-0,8	0,0	-1,6	1,6
210,0	3,3	2,5	0,0	-1,6	2,5	-1,6	2,5	-0,8	2,5	4,1	6,5	3,3	0,0	3,3	0,0	0,8	2,5	4,9	0,0
211,0	0,0	0,0	0,0	0,0	-2,5	0,0	-1,6	3,3	0,0	2,5	4,9	-2,5	0,0	1,6	0,0	1,6	0,0	0,8	1,6
212,0	2,5	3,3	1,6	2,5	4,1	0,0	0,0	0,8	1,6	1,6	4,9	4,9	2,5	3,3	1,6	0,0	3,3	0,0	-2,5
213,0	1,6	0,0	0,8	3,3	0,0	-1,6	2,5	-0,8	1,6	3,3	5,7	3,3	1,6	4,1	0,8	0,0	-1,6	-1,6	1,6
214,0	0,8	1,6	1,6	1,6	0,8	5,7	-0,8	-0,8	-0,8	1,6	4,9	0,8	0,0	2,5	1,6	-0,8	0,0	0,0	-0,8
215,0	0,0	3,3	0,0	-4,9	0,0	-1,6	0,8	6,5	0,8	4,1	4,9	0,0	-2,5	2,5	-4,9	-0,8	1,6	0,8	0,0
216,0	0,0	1,6	0,0	3,3	0,0	-0,8	0,8	4,1	2,5	2,5	6,5	2,5	0,0	2,5	1,6	0,8	3,3	2,5	0,8
217,0	1,6	0,0	0,0	0,0	-0,8	-0,8	0,0	1,6	0,0	4,9	0,8	0,8	0,0	2,5	-0,8	0,0	-5,7	0,0	0,8
218,0	0,0	0,0	0,0	2,5	2,5	3,3	4,1	2,5	2,5	3,3	7,3	1,6	0,0	-0,8	0,0	-0,8	-0,8	0,0	0,0
219,0	4,1	0,8	1,6	-1,6	0,8	0,0	1,6	0,8	-0,8	3,3	8,1	-0,8	1,6	1,6	1,6	-2,5	2,5	1,6	1,6
220,0	0,0	2,5	0,0	-3,3	-1,6	0,0	0,0	1,6	-2,5	0,0	8,9	1,6	0,0	2,5	1,6	-1,6	0,0	0,0	1,6
221,0	0,8	0,0	1,6	-0,8	0,0	-1,6	1,6	-2,5	-1,6	2,5	7,3	0,0	2,5	0,8	0,8	0,8	4,1	0,8	-1,6
222,0	1,6	1,6	0,8	-3,3	-0,8	4,9	1,6	1,6	0,0	2,5	8,1	2,5	1,6	3,3	1,6	2,5	0,8	0,8	0,8
223,0	0,8	0,8	1,6	0,8	1,6	0,8	1,6	0,8	0,0	3,3	6,5	0,0	0,8	1,6	3,3	-1,6	4,9	-0,8	0,8
224,0	0,0	0,0	0,0	2,5	0,0	0,8	2,5	0,0	-0,8	2,5	5,7	1,6	-0,8	3,3	2,5	-3,3	0,8	0,8	0,0
225,0	0,0	0,8	1,6	-1,6	0,8	0,8	1,6	4,1	0,0	2,5	9,7	3,3	0,0	1,6	1,6	3,3	0,0	1,6	0,0
226,0	0,0	-0,8	2,5	0,0	1,6	3,3	0,8	2,5	2,5	4,1	6,5	0,8	0,8	2,5	0,0	1,6	-2,5	-0,8	-1,6
227,0	2,5	1,6	-2,5	-1,6	0,8	2,5	0,0	1,6	-1,6	1,6	6,5	-2,5	9,7	1,6	2,5	-0,8	3,3	0,0	1,6
228,0	-1,6	-1,6	-2,5	2,5	0,8	1,6	0,0	0,0	1,6	1,6	5,7	-2,5	2,5	3,3	0,0	-1,6	0,0	-1,6	1,6
229,0	2,5	0,0	0,0	-0,8	0,8	0,0	1,6	-1,6	0,8	4,1	5,7	1,6	0,8	1,6	-0,8	0,0	0,0	0,0	0,0
230,0	-0,8	0,0	2,5	-1,6	2,5	1,6	0,0	1,6	1,6	1,6	7,3	0,0	-1,6	1,6	0,0	2,5	2,5	-0,8	-0,8
231,0	2,5	2,5	0,0	1,6	-0,8	0,8	2,5	0,0	1,6	4,1	7,3	4,9	1,6	2,5	0,0	-2,5	1,6	0,0	1,6
232,0	1,6	0,0	1,6	1,6	1,6	0,0	-1,6	4,9	0,8	0,8	8,1	-0,8	1,6	1,6	0,0	1,6	0,8	1,6	1,6
233,0	0,8	0,8	2,5	1,6	-1,6	-0,8	-0,8	1,6	-1,6	4,9	7,3	0,0	-1,6	2,5	0,8	0,8	-0,8	-1,6	0,0
234,0	-2,5	0,0	0,0	1,6	-2,5	1,6	0,8	2,5	-0,8	0,0	6,5	0,8	0,0	0,8	0,0	0,0	0,8	0,0	1,6
235,0	2,5	0,8	-1,6	-1,6	-0,8	-3,3	-2,5	0,8	0,0	1,6	5,7	3,3	1,6	0,8	0,8	-1,6	-1,6	0,8	-0,8
236,0	0,8	-0,8	-2,5	0,0	4,9	1,6	0,8	0,0	0,0	1,6	7,3	-3,3	-2,5	2,5	0,0	2,5	-1,6	0,8	0,8
237,0	-1,6	1,6	3,3	-2,5	0,0	1,6	0,8	2,5	0,0	3,3	3,3	-0,8	2,5	3,3	-2,5	1,6	-3,3	0,0	0,0
238,0	0,0	0,0	0,0	0,8	2,5	0,0	0,8	3,3	0,0	0,8	9,7	-2,5	-1,6	2,5	1,6	0,0	2,5	-3,3	1,6
239,0	2,5	0,0	1,6	2,5	-0,8	0,0	0,0	-0,8	-2,5	1,6	4,9	4,1	4,9	1,6	1,6	0,0	0,8	1,6	-1,6
240,0	0,0	1,6	1,6	1,6	1,6	2,5	1,6	1,6	0,8	2,5	5,7	1,6	0,0	4,9	0,0	4,9	2,5	-0,8	-2,5
241,0	0,0	0,0	4,9	0,8	-1,6	1,6	1,6	-1,6	0,8	4,1	5,7	0,0	1,6	2,5	-0,8	0,0	-3,3	0,0	3,3
242,0	-1,6	-0,8	0,8	-3,3	0,0	2,5	0,8	0,0	1,6	1,6	5,7	-1,6	2,5	4,9	0,0	-0,8	3,3	-1,6	1,6
243,0	0,8	0,0	1,6	-2,5	0,8	0,0	0,0	3,3	0,8	0,0	4,9	0,0	3,3	1,6	-1,6	-1,6	0,0	0,8	-0,8
244,0	0,0	1,6	0,0	-5,7	-0,8	1,6	0,8	-2,5	0,0	4,1	5,7	1,6	0,0	0,8	-0,8	-0,8	2,5	-0,8	1,6
245,0	4,1	0,0	0,0	-0,8	0,0	-2,5	2,5	1,6	1,6	4,9	6,5	0,0	3,3	4,1	-0,8	0,8	0,0	3,3	-0,8
246,0	1,6	0,0	-0,8	-1,6	2,5	1,6	0,0	4,1	-0,8	1,6	6,5	0,0	0,8	4,1	0,8	0,8	-1,6	-2,5	2,5
247,0	0,0	1,6	5,7	-1,6	-1,6	0,8	1,6	1,6	-0,8	2,5	5,7	2,5	1,6	3,3	-0,8	-1,6	2,5	3,3	1,6
248,0	-2,5	2,5	-2,5	2,5	0,0	0,0	2,5	0,8	0,0	3,3	5,7	0,8	3,3	1,6	0,8	1,6	-2,5	0,8	0,0
249,0	1,6	-0,8	4,1	-2,5	-0,8	0,8	-0,8	0,8	-1,6	3,3	7,3	2,5	-1,6	3,3	0,0	0,0	3,3	-3,3	0,8
250,0	0,8	0,8	2,5	0,0	1,6	0,8	-0,8	-0,8	2,5	0,8	4,9	0,8	3,3	2,5	-2,5	4,1	0,0	0,8	1,6
251,0	-0,8	2,5	-1,6	0,0	0,0	0,0	0,8	2,5	0,8	1,6	5,7	0,8	0,0	1,6	0,8	1,6	1,6	0,0	-1,6
252,0	0,0	0,8	-1,6	0,0	0,0	-1,6	2,5	0,0	0,0	4,1	5,7	0,8	1,6	2,5	0,0	-2,5	2,5	0,0	-2,5
253,0	1,6	0,0	-2,5	1,6	-2,5	3,3	-0,8	-1,6	3,3	1,6	7,3	1,6	-0,8	1,6	0,8	-4,9	0,0	-1,6	-1,6
254,0	2,5	-0,8	0,0	-0,8	1,6	0,0	0,8	0,0	0,8	2,5	6,5	-2,5	1,6	0,0	0,0	1,6	0,0	0,0	1,6
255,0	2,5	-1,6	0,0	2,5	0,8	0,8	-1,6	2,5	0,0	2,5	4,9	0,0	1,6	2,5	-0,8	-1,6	0,0	1,6	0,0
256,0	2,5	2,5	0,8	0,0	0,0	0,8	0,8	-1,6	0,8	4,1	8,1	2,5	0,8	3,3	1,6	-1,6	0,0	0,0	-2,5
257,0	1,6	1,6	0,0	-1,6	0,8	1,6	0,0	-2,5	0,0	3,3	2,5	-2,5	3,3	0,8	-0,8	1,6	0,0	2,5	-2,5
258,0	-0,8	1,6	0,0	1,6	4,1	-2,5	1,6	0,8	0,0	0,8	3,3	0,0	0,0	2,5	0,0	0,8	0,8	0,0	0,0
259,0	-0,8	0,8	0,0	-3,3	-2,5	0,0	-0,8	3,3	1,6	2,5	4,9	0,0	0,0	0,0	-1,6	1,6	1,6	0,8	1,6
260,0	-2,5	0,0	4,1	0,0	0,0	0,0	2,5	0,0	0,8	3,3	4,1	2,5	-0,8	1,6	0,0	-4,9	-1,6	-2,5	-0,8
261,0	-0,8	-2,5	2,5	-0,8	0,8	2,5	0,8	0,0	0,8	2,5	4,1	-0,8	2,5	1,6	4,1	4,9	0,8	1,6	0,8
262,0	0,8	4,1	1,6	2,5	0,0	0,0	0,0	0,8	3,3	2,5	3,3	1,6	1,6	2,5	-0,8	0,0	1,6	-2,5	0,0
263,0	0,0	4,9	3,3	0,0	1,6	1,6	1,6	-1,6	-4,1	0,0	2,5	0,0	1,6	3,3	2,5	-4,1	0,0	0,8	1,6
264,0	4,1	2,5	0,0	-0,8	-0,8	0,8	-2,5	-1,6	0,8	1,6	4,1	0,0	1,6	4,1	1,6	-0,8	-4,1	-3,3	0,0
265,0	1,6	2,5	-1,6	2,5	0,0	-2,5	0,0	3,3	-1,6	3,3	8,1	0,0	1,6	0,8	0,8	0,0	-1,6	-0,8	0,0
266,0	-0,8	-0,8	0,0	-1,6	-1,6	4,1	2,5	1,6	0,0	4,9	5,7	0,0	-0,8	0,0	1,6	0,0	4,1	0,0	0,0
267,0	-4,9	0,0	0,0	1,6	0,0	0,8	0,0	0,0	0,0	1,6	7,3	1,6	0,0	0,8	-1,6	3,3	4,1	0,0	0,0
268,0	1,6	-3,3	-0,8	0,0	-0,8	0,0	1,6	-0,8	0,0	0,8	4,1	0,0	0,0	1,6	0,0	0,0	-1,6	0,8	0,0
269,0	0,0	0,8	2,5	-2,5	-0,8	1,6	-1,6	1,6	1,6	1,6	2,5	0,0	0,0	4,9	-0,8	-1,6	1,6	0,0	1,6
270,0	0,8	0,8	-1,6	1,6	-1,6	0,0	0,0	0,0	0,0	3,3	5,7	2,5	1,6	3,3	-0,8	0,8	1,6	2,5	-2,5
271,0	1,6	1,6	4,9	4,1	0,8	1,6	1,6	-0,8	0,8	0,8	5,7	0,0	2,5	1,6	0,0	-0,8	0,0	0,0	1,6
272,0	1,6	0,0	0,0	0,0	-1,6	-3,3	2,5	1,6	0,0	3,3	4,1	-1,6	-1,6	0,8	0,0	2,5	3,3	0,8	0,8
273,0	0,8	0,8	1,6	3,3	0,8	0,0	0,0	2,5	3,3	0,0	3,3	0,0	1,6	0,8	0,8	-0,8	0,0	2,5	-4,1
274,0	0,0	0,0	2,5	1,6	1,6	0,0	0,0	-0,8	-3,3	4,9	4,9	1,6	3,3	3,3	0,0	4,9	4,1	0,8	0,8
275,0	-0,8	1,6	0,0	3,3	-0,8	0,8	-1,6	1,6	0,8	4,1	4,9	0,0	2,5	3,3	1,6	-1,6	0,0	-1,6	-2,5
276,0	0,0	-1,6	2,5	-0,8	1,6	0,0	-0,8	0,0	-0,8	1,6	5,7	3,3	-0,8	-2,5	0,0	0,8	1,6	0,0	1,6
277,0	1,6	1,6	1,6	-1,6	-0,8	1,6	0,8	0,0	-1,6	4,1	4,9	0,0	-0,8	2,5	-0,8	-0,8	0,8	1,6	1,6
278,0	1,6	2,5	0,0	-1,6	0,0	-3,3	-0,8	2,5	0,8	3,3	4,1	-0,8	1,6	1,6	0,8	0,0	1,6	-0,8	0,0
279,0	0,0	0,0	-1,6	0,0	0,8	1,6	3,3	5,7	-3,3	2,5	4,9	-0,8	0,0	0,8	0,8	0,0	0,8	-4,1	0,8
280,0	0,0	2,5	3,3	1,6	-0,8	-1,6	0,8	0,0	0,0	1,6	2,5	1,6	0,8	3,3	3,3	-3,3	-2,5	0,0	-0,8
281,0	1,6	0,8	0,8	1,6	-0,8	-1,6	0,8	-0,8	-0,8	4,1	5,7	0,0	1,6	0,0	1,6	4,1	-0,8	3,3	0,0
282,0	0,0	0,8	3,3	3,3	1,6	1,6	0,0	0,8	1,6	1,6	4,1	-0,8	2,5	1,6	0,0	1,6	-1,6	-1,6	0,0
283,0	1,6	1,6	2,5	-0,8	1,6	0,0	1,6	0,0	0,0	2,5	4,1	0,0	1,6	0,0	1,6	1,6	-2,5	0,0	0,0
284,0	3,3	0,0	0,8	-3,3	-0,8	2,5	0,0	0,0	0,8	0,8	2,5	0,8	-1,6	0,8	0,8	0,8	2,5	0,0	-0,8
285,0	-0,8	0,0	4,9	0,0	-1,6	0,0	-0,8	-1,6	1,6	3,3	4,9	-0,8	2,5	0,0	1,6	-1,6	1,6	0,8	0,0
286,0	-0,8	0,0	-0,8	1,6	-0,8	-0,8	1,6	4,1	0,0	1,6	2,5	0,0	1,6	0,8	0,0	0,8	0,8	1,6	-0,8
287,0	0,0	0,0	4,1	-0,8	1,6	0,8	-0,8	-3,3	1,6	1,6	-0,5	0,0	-0,8	0,0	0,8	0,0	2,5	-0,8	2,5
288,0	3,3	1,6	-1,6	0,0	-0,8	0,0	-2,5	1,6	2,5	4,1	4,9	0,0	1,6	2,5	1,6	0,0	1,6	-0,8	1,6
289,0	0,0	2,5	-2,5	-1,6	0,0	0,0	0,0	2,5	0,0	1,6	2,5	0,0	0,8	2,5	-3,3	0,8	0,0	2,5	0,0
290,0	-0,8	-2,5	-4,1	0,0	0,0	0,0	0,0	0,0	0,0	3,3	2,5	2,5	-2,5	1,6	0,8	0,8	2,5	0,0	2,5
291,0	0,0	0,0	0,8	1,6	0,8	0,0	0,8	1,6	1,6	1,6	0,8	0,0	3,3	1,6	0,8	-2,5	3,3	-1,6	0,0
292,0	2,5	0,8	1,6	-0,8	-1,6	3,3	0,0	0,8	-2,5	1,6	0,0	2,5	2,5	1,6	0,8	1,6	0,0	-1,6	-2,5
293,0	1,6	0,0	0,0	2,5	0,8	0,8	1,6	3,3	-0,8	4,9	3,3	1,6	0,8	0,8	1,6	0,0	2,5	-0,8	1,6
294,0	2,5	1,6	0,0	1,6	0,0	-0,8	3,3	0,0	-3,3	2,5	4,9	0,0	-1,6	1,6	-0,8	-3,3	1,6	0,0	-3,3
295,0	0,0	0,0	2,5	0,8	-0,8	1,6	0,8	1,6	0,0	1,6	4,9	3,3	-3,3	1,6	-0,8	0,0	4,1	-2,5	1,6
296,0	0,8	1,6	2,5	-1,6	1,6	-1,6	1,6	5,7	2,5	0,8	0,0	0,8	0,0	1,6	2,5	0,0	0,0	-3,3	0,0
297,0	0,0	0,0	-0,8	-2,5	1,6	0,8	0,8	3,3	-0,8	1,6	3,3	0,0	1,6	1,6	0,8	2,5	1,6	0,8	0,8
298,0	0,0	0,8	0,8	0,0	0,8	1,6	0,0	1,6	1,6	2,5	2,5	-2,5	0,0	0,0	-1,6	-0,8	0,0	-3,3	2,5
299,0	2,5	1,6	0,0	0,0	1,6	1,6	0,0	-2,5	-1,6	3,3	4,9	1,6	0,8	2,5	0,0	0,0	3,3	0,8	3,3
300,0	1,6	4,1	0,8	0,0	-0,8	1,6	0,0	0,8	-1,6	2,5	4,9	3,3	0,0	0,0	0,0	-1,6	-0,8	0,0	0,0
301,0	2,5	0,0	-2,5	-0,8	2,5	-0,8	1,6	0,0	1,6	4,1	4,9	1,6	-0,8	1,6	0,0	-2,5	1,6	-2,5	0,0
302,0	-1,6	0,0	-2,5	2,5	0,8	-0,8	0,0	0,0	-2,5	2,5	4,1	0,0	0,0	2,5	0,8	0,8	-0,8	0,0	1,6
303,0	1,6	0,8	1,6	0,8	1,6	1,6	0,0	3,3	-1,6	0,8	3,3	-0,8	0,8	1,6	1,6	0,0	1,6	1,6	0,0
304,0	0,8	1,6	0,0	1,6	-0,8	1,6	0,0	1,6	0,0	4,9	4,1	2,5	0,0	2,5	0,0	2,5	2,5	0,0	0,8
305,0	0,8	-0,8	2,5	1,6	0,0	1,6	0,0	0,0	2,5	2,5	5,7	-0,8	3,3	4,1	0,8	0,8	0,8	0,0	0,0
306,0	-0,8	1,6	2,5	0,0	1,6	1,6	0,0	0,8	0,8	2,5	2,5	0,0	-1,6	1,6	1,6	0,8	-1,6	-1,6	0,8
307,0	2,5	0,0	-2,5	-0,8	-1,6	0,0	0,8	0,8	0,8	3,3	2,5	1,6	0,8	-0,8	1,6	1,6	2,5	-0,8	1,6
308,0	0,0	2,5	2,5	-1,6	2,5	0,8	0,8	0,8	-0,8	2,5	2,5	2,5	0,0	0,0	-0,8	4,1	0,0	-2,5	-1,6
309,0	4,9	1,6	0,8	1,6	-0,8	2,5	1,6	-1,6	0,8	3,3	2,5	-2,5	0,0	4,1	0,0	-1,6	1,6	-0,8	1,6
310,0	-1,6	0,0	2,5	0,0	0,0	1,6	0,8	3,3	0,0	4,9	3,3	2,5	0,8	-0,8	-1,6	0,8	-0,8	-4,9	-1,6
311,0	-0,8	-0,8	0,8	-2,5	0,8	2,5	1,6	4,9	-1,6	2,5	0,8	4,1	0,8	1,6	0,0	-1,6	-1,6	-0,8	0,8
312,0	0,8	4,1	-0,8	1,6	0,0	3,3	0,8	-0,8	4,1	6,5	4,1	-1,6	-0,8	0,8	0,0	-4,1	3,3	2,5	0,0
313,0	0,0	1,6	-2,5	0,8	-1,6	0,0	0,0	-0,8	0,8	5,7	3,3	0,0	1,6	-0,8	0,8	-0,8	0,0	1,6	1,6
314,0	2,5	0,0	-1,6	0,0	1,6	0,8	-1,6	0,0	-1,6	4,1	2,5	3,3	0,8	1,6	-2,5	-1,6	3,3	0,8	0,8
315,0	-1,6	0,8	2,5	0,0	0,0	0,8	0,0	1,6	0,8	7,3	1,6	0,8	0,0	2,5	0,0	-2,5	1,6	-0,8	-1,6
316,0	-3,3	0,0	-1,6	0,0	0,0	0,8	1,6	0,8	1,6	8,1	3,3	0,0	0,8	1,6	3,3	0,0	4,1	0,8	1,6
317,0	-0,8	0,0	2,5	0,8	0,0	1,6	-0,8	2,5	1,6	3,3	2,5	0,0	-0,8	0,8	1,6	0,0	-0,8	-0,8	-1,6
318,0	2,5	-0,8	0,0	0,0	-0,8	1,6	2,5	-0,8	2,5	4,9	4,9	0,8	0,8	1,6	-1,6	0,8	0,0	-3,3	1,6
319,0	-1,6	1,6	-2,5	-0,8	-0,8	0,8	0,8	1,6	0,0	6,5	3,3	0,0	0,0	0,0	0,0	-1,6	-2,5	2,5	0,0
320,0	-0,8	-2,5	-0,8	0,0	1,6	-2,5	3,3	4,9	0,8	5,7	3,3	1,6	0,0	2,5	-0,8	1,6	0,0	0,8	0,0
321,0	-0,8	1,6	-0,8	2,5	0,0	0,8	0,0	0,0	0,0	4,1	4,9	0,8	0,0	1,6	-0,8	1,6	0,8	4,9	2,5
322,0	-2,5	0,8	-2,5	-0,8	3,3	0,0	0,0	0,8	0,0	4,1	1,6	1,6	0,8	0,8	3,3	3,3	0,8	-1,6	1,6
323,0	1,6	0,0	0,8	1,6	0,0	1,6	0,8	4,9	0,0	4,9	3,3	0,0	1,6	-0,8	1,6	1,6	0,0	-0,8	0,0
324,0	3,3	1,6	0,0	-0,8	-1,6	0,0	0,8	-1,6	1,6	3,3	4,1	-1,6	0,8	0,0	-2,5	0,0	0,8	-1,6	3,3
325,0	0,8	1,6	2,5	1,6	-1,6	0,0	0,8	1,6	-0,8	4,9	2,5	3,3	1,6	2,5	0,8	0,8	3,3	3,3	-0,8
326,0	0,0	0,8	0,0	2,5	0,0	-3,3	0,8	2,5	0,8	7,3	5,7	0,0	0,8	0,8	0,0	0,0	3,3	0,8	-0,8
327,0	1,6	1,6	0,0	-1,6	-0,8	-0,8	0,0	-1,6	0,0	4,1	1,6	0,0	-1,6	0,0	0,8	2,5	2,5	-1,6	3,3
328,0	0,8	2,5	-1,6	-1,6	0,8	0,0	-0,8	1,6	1,6	8,1	1,6	2,5	0,0	0,8	2,5	-0,8	-1,6	-0,8	-0,8
329,0	0,0	0,0	0,0	0,8	0,8	1,6	0,8	-3,3	0,8	4,1	0,8	-2,5	0,0	0,0	1,6	-1,6	1,6	-2,5	1,6
330,0	0,8	1,6	2,5	0,0	1,6	0,0	2,5	2,5	0,0	6,5	0,8	0,8	1,6	0,8	0,0	3,3	0,0	0,8	-1,6
331,0	0,8	0,0	0,0	0,0	-1,6	1,6	0,0	0,8	0,8	4,1	1,6	1,6	0,0	0,8	2,5	0,8	2,5	-0,8	0,0
332,0	2,5	-4,1	-0,8	-0,8	3,3	-0,8	1,6	-4,1	0,0	8,1	0,0	0,8	1,6	-0,8	0,0	-0,8	0,8	0,0	0,0
333,0	0,0	1,6	0,8	3,3	0,8	2,5	0,0	2,5	0,8	4,1	2,5	1,6	0,8	0,0	0,8	0,0	1,6	0,0	-0,8
334,0	0,8	-0,8	0,0	1,6	1,6	-0,8	0,0	-0,8	-0,8	6,5	3,3	4,1	-1,6	1,6	1,6	-2,5	-2,5	0,0	0,0
335,0	1,6	4,9	0,0	-2,5	-0,8	4,1	0,8	-0,8	0,0	2,5	2,5	-0,8	-0,8	0,8	0,8	2,5	-4,9	0,8	1,6
336,0	0,8	1,6	0,0	0,0	0,0	0,0	0,0	3,3	1,6	4,9	1,6	0,0	1,6	0,0	0,8	0,0	2,5	0,0	-1,6
337,0	-0,8	0,0	1,6	0,0	-0,8	2,5	1,6	1,6	1,6	3,3	4,9	3,3	0,0	2,5	0,0	0,8	0,0	2,5	-1,6
338,0	-0,8	0,0	-0,8	1,6	-1,6	0,0	0,8	-2,5	1,6	2,5	2,5	3,3	0,0	1,6	0,8	-1,6	2,5	-1,6	-2,5
339,0	1,6	-0,8	1,6	0,8	0,0	-0,8	0,8	2,5	-1,6	8,1	-2,5	-1,6	0,0	1,6	0,0	-3,3	1,6	0,0	1,6
340,0	0,0	1,6	0,0	1,6	-3,3	0,8	2,5	-1,6	0,0	4,9	2,5	-2,5	-1,6	0,8	0,0	1,6	0,0	-1,6	0,0
341,0	-0,8	2,5	0,0	2,5	0,0	1,6	0,8	2,5	-1,6	5,7	2,5	2,5	-1,6	0,8	-0,8	-1,6	0,8	0,8	-0,8
342,0	3,3	0,0	-3,3	1,6	-0,8	0,0	0,8	-2,5	0,8	3,3	5,7	3,3	2,5	0,8	0,0	-0,8	0,8	0,0	2,5
343,0	1,6	1,6	2,5	0,0	0,0	1,6	0,0	0,0	1,6	3,3	1,6	2,5	-0,8	0,0	1,6	-2,5	3,3	0,0	1,6
344,0	0,8	0,0	0,0	-0,8	-0,8	3,3	0,0	0,8	0,8	6,5	-0,8	1,6	-1,6	0,8	2,5	2,5	1,6	-1,6	0,0
345,0	0,0	0,0	0,8	-1,6	0,0	-2,5	-0,8	2,5	0,8	5,7	2,5	0,8	0,8	1,6	0,0	1,6	0,8	1,6	1,6
346,0	-0,8	0,0	0,0	1,6	0,8	0,8	1,6	-0,8	4,9	6,5	1,6	-2,5	-0,8	0,0	-1,6	0,8	3,3	-0,8	1,6
347,0	-0,8	2,5	-2,5	0,8	0,8	1,6	0,0	-2,5	0,0	6,5	1,6	1,6	1,6	0,0	1,6	1,6	-0,8	0,0	0,0
348,0	0,0	4,1	2,5	0,0	0,0	2,5	0,8	2,5	1,6	4,9	3,3	0,0	0,8	4,1	0,0	-1,6	0,8	1,6	2,5
349,0	0,8	3,3	0,8	-1,6	0,0	0,8	-1,6	-1,6	0,0	4,9	0,8	4,1	-3,3	1,6	1,6	0,0	-1,6	-0,8	0,8
350,0	-1,6	-0,8	0,0	5,7	2,5	0,8	1,6	0,0	-0,8	6,5	2,5	1,6	1,6	0,0	0,8	0,8	3,3	-1,6	0,0
351,0	4,9	1,6	4,9	1,6	1,6	-3,3	1,6	0,0	2,5	4,9	4,9	0,0	0,8	3,3	0,8	1,6	0,8	-0,8	-1,6
352,0	2,5	-2,5	0,0	-2,5	1,6	0,0	0,0	3,3	0,8	4,1	2,5	-1,6	0,8	2,5	1,6	0,0	1,6	-1,6	1,6
353,0	3,3	0,0	4,1	-1,6	1,6	-3,3	2,5	2,5	0,8	3,3	1,6	-0,8	0,0	3,3	0,8	-2,5	1,6	-0,8	1,6
354,0	4,1	0,8	-0,8	-0,8	0,0	0,0	0,0	2,5	-0,8	2,5	4,9	0,0	0,0	1,6	2,5	-0,8	0,0	0,0	-0,8
355,0	4,1	0,8	1,6	-1,6	1,6	-0,8	1,6	0,8	0,0	3,3	2,5	0,0	1,6	0,8	0,0	-0,8	-0,8	-1,6	2,5
356,0	-0,8	0,8	0,8	0,0	1,6	0,0	1,6	2,5	1,6	3,3	0,0	0,8	0,8	0,0	1,6	1,6	2,5	0,8	0,8
357,0	0,0	2,5	-2,5	-3,3	0,8	0,8	2,5	0,0	0,0	3,3	0,8	0,8	0,0	-0,8	-0,8	0,0	-0,8	-0,8	0,0
358,0	-1,6	-0,8	0,0	0,0	3,3	-0,8	1,6	1,6	0,8	1,6	3,3	0,0	0,0	-0,8	0,8	-0,8	0,0	-0,8	0,0
359,0	0,0	-1,6	0,8	-0,8	1,6	0,0	1,6	1,6	0,0	2,5	-0,8	3,3	1,6	2,5	1,6	-0,8	0,0	0,0	2,5
360,0	0,0	-2,5	-1,6	4,1	1,6	2,5	1,6	0,0	0,0	0,0	0,8	0,8	2,5	1,6	-1,6	0,0	0,8	0,0	1,6
361,0	-2,5	1,6	-4,1	1,6	0,8	2,5	3,3	3,3	0,8	1,6	0,8	0,8	0,0	3,3	0,0	0,8	1,6	0,0	-1,6
362,0	0,8	2,5	0,8	-0,8	0,8	1,6	3,3	0,0	2,5	1,6	0,0	1,6	-0,8	0,0	-0,8	-0,8	-0,8	3,3	0,0
363,0	1,6	0,0	1,6	0,0	0,0	4,9	2,5	0,0	-0,8	1,6	0,8	-1,6	0,8	0,8	-0,8	-1,6	0,0	1,6	1,6
364,0	-1,6	0,8	0,0	0,8	1,6	1,6	1,6	4,1	0,0	0,0	0,0	0,0	0,0	1,6	0,0	-3,3	1,6	0,8	0,8
365,0	-0,8	2,5	0,0	1,6	0,8	2,5	1,6	4,9	2,5	1,6	1,6	-0,8	0,8	1,6	0,8	-2,5	0,0	1,6	0,0
366,0	3,3	-0,8	0,0	1,6	1,6	3,3	0,8	0,0	1,6	-0,8	0,8	2,5	0,0	1,6	0,8	0,0	0,8	-2,5	1,6
367,0	1,6	1,6	4,1	4,1	-3,3	2,5	3,3	0,8	1,6	2,5	0,8	0,0	0,0	0,8	0,0	-0,8	0,8	-1,6	0,0
368,0	-3,3	-0,8	-0,8	2,5	0,8	0,8	2,5	-0,8	4,9	2,5	3,3	0,8	0,0	2,5	0,8	-3,3	0,0	-4,1	1,6
369,0	4,1	3,3	0,8	0,8	0,0	1,6	2,5	4,9	3,3	3,3	0,0	1,6	0,0	1,6	0,0	-1,6	1,6	0,8	-2,5
370,0	2,5	4,9	0,0	3,3	0,8	4,1	1,6	1,6	3,3	1,6	2,5	-1,6	1,6	1,6	-2,5	-0,8	2,5	1,6	2,5
371,0	2,5	3,3	1,6	-2,5	0,8	3,3	1,6	-0,8	1,6	2,5	0,8	-1,6	1,6	1,6	-2,5	1,6	0,0	1,6	0,0
372,0	2,5	1,6	-0,8	0,0	-0,8	1,6	2,5	1,6	0,0	0,0	1,6	0,0	-0,8	1,6	-0,8	-2,5	3,3	2,5	0,8
373,0	1,6	2,5	1,6	0,8	0,0	1,6	3,3	0,0	1,6	2,5	0,8	2,5	3,3	-0,8	0,0	1,6	2,5	-0,8	0,0
374,0	4,1	1,6	0,0	-1,6	-0,8	2,5	2,5	2,5	1,6	4,1	1,6	1,6	-0,8	1,6	1,6	-1,6	1,6	0,0	1,6
375,0	1,6	4,1	-0,8	-1,6	-0,8	1,6	3,3	-0,8	1,6	1,6	-2,5	2,5	-4,9	0,0	0,0	1,6	0,0	0,0	1,6
376,0	4,9	3,3	1,6	0,8	0,0	3,3	1,6	2,5	0,8	3,3	4,1	0,0	3,3	2,5	0,0	0,0	0,0	-0,8	-3,3
377,0	4,1	4,1	0,0	-0,8	0,0	1,6	1,6	1,6	1,6	1,6	0,8	-2,5	0,0	0,8	-2,5	1,6	0,8	0,0	0,0
378,0	0,8	3,3	1,6	-3,3	-0,8	2,5	4,9	1,6	1,6	1,6	3,3	0,0	-0,8	1,6	1,6	-0,8	0,8	0,0	1,6
379,0	3,3	2,5	0,0	2,5	0,0	0,8	2,5	4,9	2,5	0,0	1,6	0,0	1,6	0,8	-1,6	-0,8	0,8	-1,6	0,0
380,0	1,6	4,9	-1,6	0,0	2,5	2,5	1,6	0,8	2,5	3,3	1,6	3,3	0,0	0,0	-1,6	-1,6	1,6	-2,5	-0,8
381,0	3,3	3,3	1,6	-0,8	1,6	1,6	3,3	2,5	0,0	-0,8	2,5	-0,8	-0,8	-0,8	1,6	-0,8	1,6	0,8	-0,8
382,0	2,5	2,5	0,0	0,0	0,0	1,6	2,5	1,6	3,3	1,6	2,5	0,0	-3,3	1,6	-0,8	-0,8	0,0	4,9	0,0
383,0	1,6	3,3	-0,8	-1,6	0,0	4,1	2,5	0,0	0,0	0,8	1,6	-1,6	-2,5	0,8	1,6	2,5	-0,8	-0,8	0,8
384,0	0,8	-1,6	1,6	3,3	1,6	2,5	3,3	-0,8	3,3	1,6	2,5	0,0	0,0	0,0	2,5	1,6	0,0	-3,3	1,6
385,0	0,8	2,5	0,8	3,3	0,8	0,0	0,0	1,6	3,3	0,0	-0,8	0,8	0,0	1,6	-0,8	1,6	-1,6	0,0	1,6
386,0	-0,8	4,1	0,8	2,5	2,5	3,3	2,5	-2,5	2,5	0,8	2,5	0,8	0,0	2,5	0,0	-0,8	1,6	0,0	0,0
387,0	-1,6	4,1	0,8	0,0	0,0	4,9	1,6	0,8	3,3	1,6	1,6	-1,6	0,0	0,0	0,8	0,0	-1,6	-1,6	0,0
388,0	-0,8	4,9	3,3	1,6	0,0	-0,8	3,3	0,0	4,1	1,6	1,6	3,3	-1,6	0,8	-1,6	-0,8	0,8	-0,8	1,6
389,0	-0,8	6,5	0,8	0,0	0,8	1,6	0,8	0,0	0,8	2,5	2,5	-0,8	1,6	0,8	1,6	-2,5	0,0	-3,3	0,0
390,0	4,9	4,9	2,5	0,8	0,0	4,1	1,6	3,3	2,5	0,0	1,6	0,0	1,6	0,8	-1,6	-1,6	2,5	0,0	0,0
391,0	0,8	-4,1	1,6	1,6	0,0	4,9	3,3	1,6	2,5	1,6	0,0	0,0	3,3	0,0	0,0	-1,6	1,6	-1,6	2,5
392,0	0,0	2,5	0,0	1,6	2,5	1,6	4,1	1,6	3,3	2,5	0,8	1,6	0,0	2,5	-1,6	-2,5	2,5	-2,5	-0,8
393,0	1,6	3,3	0,8	0,8	-1,6	0,8	1,6	1,6	3,3	0,0	1,6	0,0	2,5	1,6	0,0	3,3	1,6	-1,6	1,6
394,0	3,3	4,9	2,5	1,6	0,8	1,6	4,1	2,5	0,0	1,6	0,8	0,8	1,6	0,8	-2,5	4,9	3,3	-2,5	-0,8
395,0	3,3	1,6	1,6	2,5	3,3	4,1	2,5	2,5	1,6	1,6	1,6	2,5	0,0	1,6	0,8	0,0	0,0	1,6	1,6
396,0	2,5	1,6	3,3	3,3	4,1	4,9	0,0	0,0	2,5	4,9	1,6	-0,8	1,6	-0,8	1,6	0,0	1,6	-2,5	1,6
397,0	0,8	1,6	1,6	3,3	2,5	4,1	4,1	1,6	0,8	0,0	1,6	1,6	0,0	0,8	1,6	3,3	2,5	0,0	-2,5
398,0	0,0	4,1	3,3	0,0	0,0	3,3	5,7	-1,6	3,3	-1,6	2,5	0,8	0,0	2,5	-1,6	0,0	-1,6	0,0	1,6
399,0	0,0	4,1	1,6	1,6	2,5	1,6	3,3	1,6	1,6	0,8	2,5	0,0	1,6	1,6	-0,8	0,8	1,6	2,5	0,0
400,0	2,5	1,6	-0,8	-0,8	0,8	1,6	2,5	1,6	2,5	0,0	2,5	0,8	-1,6	0,0	0,0	-1,6	1,6	-2,5	0,0
401,0	2,5	1,6	1,6	0,0	2,5	4,1	1,6	3,3	0,8	0,8	0,0	-0,8	-0,8	1,6	0,0	2,5	1,6	-3,3	-1,6
402,0	2,5	1,6	2,5	3,3	2,5	4,1	5,7	2,5	1,6	0,8	2,5	0,8	-3,3	0,8	-3,3	-1,6	0,0	0,0	0,0
403,0	0,8	0,8	0,0	2,5	3,3	3,3	2,5	0,0	0,0	1,6	1,6	2,5	1,6	0,0	2,5	1,6	2,5	0,8	1,6
404,0	-0,8	1,6	1,6	1,6	2,5	4,9	1,6	0,0	1,6	3,3	0,8	3,3	0,0	0,8	1,6	0,8	0,8	0,8	-0,8
405,0	0,8	2,5	3,3	0,8	0,0	4,9	3,3	0,8	0,8	1,6	4,1	-0,8	2,5	-0,8	1,6	0,0	1,6	-1,6	2,5
406,0	2,5	2,5	3,3	0,8	4,1	4,9	1,6	2,5	1,6	1,6	1,6	-0,8	0,0	1,6	-1,6	1,6	-3,3	-0,8	2,5
407,0	1,6	3,3	0,0	1,6	0,8	4,9	1,6	1,6	2,5	3,3	0,8	1,6	-2,5	0,0	0,0	0,0	1,6	0,0	0,0
408,0	2,5	2,5	2,5	1,6	3,3	3,3	0,8	2,5	3,3	2,5	2,5	2,5	1,6	0,8	-1,6	-1,6	0,8	0,0	0,8
409,0	4,9	3,3	0,0	1,6	4,1	4,1	3,3	3,3	1,6	4,1	1,6	0,0	-2,5	0,0	0,0	-0,8	1,6	-2,5	4,1
410,0	4,1	2,5	2,5	3,3	4,1	4,9	2,5	1,6	0,0	3,3	1,6	0,8	0,8	0,8	0,0	0,8	0,0	-1,6	1,6
411,0	-2,5	3,3	2,5	0,8	3,3	1,6	1,6	0,8	1,6	-0,8	3,3	-0,8	0,0	0,0	-0,8	0,0	1,6	3,3	0,0
412,0	-0,8	3,3	0,8	2,5	0,8	-0,8	3,3	5,7	0,0	3,3	0,0	3,3	1,6	0,8	3,3	-2,5	-1,6	-1,6	1,6
413,0	0,0	1,6	0,0	0,8	0,0	0,8	5,7	3,3	2,5	0,8	1,6	1,6	0,0	1,6	2,5	0,8	0,0	0,8	0,0
414,0	1,6	2,5	1,6	1,6	4,9	0,8	2,5	0,0	1,6	2,5	0,8	2,5	-2,5	0,0	1,6	-1,6	1,6	-1,6	0,8
415,0	-1,6	5,7	0,0	-1,6	2,5	2,5	3,3	1,6	1,6	2,5	-0,8	0,8	-0,8	0,0	-3,3	1,6	-3,3	0,0	-2,5
416,0	0,8	4,9	0,8	0,8	0,0	2,5	-0,8	0,0	1,6	1,6	1,6	0,0	0,8	0,0	0,8	1,6	0,8	0,0	-0,8
417,0	3,3	0,8	1,6	2,5	5,7	1,6	0,8	1,6	0,0	0,0	1,6	1,6	0,8	0,0	0,0	0,0	1,6	-0,8	1,6
418,0	2,5	2,5	3,3	-1,6	2,5	3,3	0,0	1,6	3,3	3,3	-1,6	0,0	0,0	0,0	0,0	-1,6	2,5	0,8	2,5
419,0	0,0	0,0	2,5	4,9	4,1	4,1	0,8	1,6	4,1	0,8	2,5	3,3	0,8	-0,8	-0,8	0,0	0,0	0,8	0,0
420,0	4,1	3,3	0,8	0,0	2,5	1,6	3,3	3,3	3,3	0,8	1,6	-0,8	-1,6	2,5	0,8	1,6	0,8	0,8	1,6
421,0	-0,8	5,7	-0,8	1,6	1,6	4,9	-0,8	-1,6	1,6	2,5	1,6	1,6	0,8	-0,8	0,8	0,0	0,0	0,0	-0,8
422,0	-0,8	0,8	1,6	0,0	2,5	0,8	1,6	3,3	0,0	0,8	0,8	-1,6	0,0	0,0	0,0	0,8	2,5	0,8	1,6
423,0	0,0	1,6	0,8	0,8	5,7	2,5	4,1	0,0	2,5	2,5	1,6	0,8	2,5	0,8	0,0	0,0	1,6	0,0	2,5
424,0	-2,5	2,5	1,6	-0,8	4,1	3,3	2,5	2,5	2,5	3,3	2,5	4,9	-1,6	0,0	0,0	-0,8	-0,8	-0,8	0,0
425,0	-1,6	2,5	2,5	3,3	3,3	0,0	4,1	1,6	0,8	1,6	-3,3	0,0	-2,5	1,6	2,5	0,0	2,5	0,0	2,5
426,0	1,6	2,5	0,0	-0,8	3,3	2,5	1,6	-0,8	1,6	-0,8	2,5	0,0	-1,6	0,8	0,0	0,8	0,0	-3,3	0,8
427,0	2,5	4,9	0,8	5,7	2,5	4,1	1,6	-1,6	2,5	2,5	1,6	1,6	2,5	1,6	1,6	0,0	2,5	2,5	-0,8
428,0	3,3	4,9	0,0	0,0	4,1	1,6	2,5	0,0	2,5	-0,8	-0,8	0,8	1,6	0,0	0,8	1,6	-0,8	1,6	0,8
429,0	0,0	5,7	0,8	-0,8	4,9	4,9	2,5	1,6	2,5	4,1	2,5	0,0	0,0	0,0	0,0	-1,6	0,8	0,0	-2,5
430,0	1,6	3,3	4,9	4,1	3,3	2,5	2,5	0,0	3,3	2,5	2,5	1,6	0,0	-1,6	0,0	-0,8	0,0	-0,8	0,0
431,0	2,5	3,3	0,0	2,5	2,5	4,9	2,5	-0,8	1,6	4,9	2,5	0,0	1,6	0,0	-2,5	0,0	-0,8	-1,6	1,6
432,0	0,0	4,1	0,8	-4,9	0,0	2,5	0,8	-0,8	0,8	1,6	0,0	-1,6	3,3	0,0	3,3	1,6	0,0	0,0	0,8
433,0	1,6	2,5	1,6	2,5	1,6	4,9	1,6	4,9	2,5	4,1	1,6	0,0	2,5	1,6	2,5	0,0	0,0	0,0	1,6
434,0	2,5	8,1	0,8	1,6	3,3	2,5	0,0	2,5	3,3	1,6	0,8	2,5	0,0	0,8	-1,6	0,0	3,3	0,8	0,0
435,0	0,8	4,9	0,0	0,0	0,0	3,3	3,3	3,3	0,0	1,6	0,0	1,6	-1,6	-0,8	0,0	2,5	0,0	-2,5	0,8
436,0	2,5	4,9	0,0	1,6	0,0	1,6	2,5	7,3	1,6	0,0	0,8	0,0	0,0	0,8	-0,8	0,0	0,0	-3,3	0,0
437,0	0,0	4,9	0,0	1,6	3,3	3,3	4,9	0,0	2,5	0,0	0,8	0,8	0,0	1,6	-2,5	0,0	1,6	0,0	-1,6
438,0	0,0	4,9	1,6	4,1	1,6	4,1	1,6	1,6	3,3	0,8	0,8	0,0	-4,9	2,5	0,0	0,8	-0,8	2,5	0,0
439,0	-3,3	0,0	2,5	2,5	4,1	1,6	1,6	1,6	0,0	1,6	0,0	1,6	0,0	2,5	0,0	0,8	-1,6	0,8	0,8
440,0	3,3	0,0	0,0	4,9	3,3	-0,8	3,3	0,0	2,5	0,0	1,6	0,0	0,0	0,8	1,6	-1,6	2,5	1,6	2,5
441,0	-4,1	1,6	0,8	4,9	0,8	1,6	4,1	0,8	0,8	0,8	-1,6	4,9	3,3	1,6	0,8	-0,8	1,6	-4,1	0,0
442,0	2,5	3,3	0,8	-0,8	0,8	0,0	2,5	3,3	1,6	0,8	3,3	-0,8	1,6	1,6	0,8	-1,6	0,0	-0,8	0,0
443,0	1,6	2,5	0,0	1,6	0,0	1,6	2,5	4,1	2,5	0,0	1,6	0,0	-0,8	0,0	2,5	-2,5	0,0	-1,6	0,0
444,0	-4,1	1,6	1,6	0,0	2,5	3,3	0,0	2,5	3,3	0,0	0,0	2,5	1,6	0,8	3,3	-0,8	2,5	0,8	-1,6
445,0	1,6	4,9	1,6	0,8	4,1	2,5	1,6	2,5	0,8	2,5	1,6	0,0	0,8	0,0	0,0	-3,3	0,0	1,6	2,5
446,0	0,0	2,5	1,6	-2,5	4,1	1,6	0,0	1,6	0,0	1,6	0,0	1,6	0,0	1,6	0,0	2,5	0,8	-0,8	0,0
447,0	2,5	1,6	1,6	0,8	3,3	1,6	1,6	3,3	3,3	1,6	4,1	0,8	0,0	2,5	0,0	0,0	-0,8	0,0	1,6
448,0	1,6	1,6	4,1	0,0	0,8	0,8	2,5	2,5	0,0	0,0	0,0	1,6	0,0	0,0	0,0	-0,8	2,5	0,0	0,0
449,0	0,8	7,3	3,3	0,8	2,5	2,5	3,3	3,3	1,6	0,8	2,5	0,8	0,8	1,6	0,0	0,8	0,8	0,0	0,8
450,0	-2,5	4,9	1,6	1,6	4,9	4,9	3,3	0,0	1,6	2,5	6,5	0,0	0,0	0,0	1,6	0,0	0,0	0,0	1,6
451,0	8,1	11,3	10,5	8,9	8,1	9,7	6,5	3,3	6,5	9,7	4,9	3,3	5,7	4,9	5,7	4,9	8,1	0,0	7,3
452,0	5,7	5,7	1,6	0,8	7,3	10,5	2,5	0,8	3,3	7,3	5,7	1,6	2,5	3,3	3,3	0,0	3,3	1,6	4,9
453,0	3,3	6,5	4,9	4,1	7,3	12,1	4,1	8,1	3,3	8,1	4,1	3,3	3,3	4,1	1,6	0,8	2,5	0,0	4,1
454,0	5,7	5,7	6,5	-2,5	3,3	8,1	4,1	7,3	1,6	7,3	3,3	5,7	1,6	4,9	3,3	2,5	2,5	1,6	0,0
455,0	5,7	4,1	4,1	3,3	4,9	6,5	3,3	2,5	3,3	8,1	4,9	1,6	1,6	4,1	4,9	1,6	4,1	0,8	0,8
456,0	3,3	5,7	1,6	3,3	3,3	4,1	2,5	3,3	4,1	7,3	4,1	0,8	3,3	1,6	4,1	2,5	1,6	1,6	2,5
457,0	4,1	4,9	0,0	0,8	2,5	4,9	4,1	2,5	3,3	10,5	2,5	0,0	-0,8	2,5	2,5	4,1	1,6	1,6	0,0
458,0	5,7	4,9	2,5	1,6	1,6	2,5	0,8	3,3	2,5	8,1	3,3	2,5	1,6	1,6	1,6	0,8	1,6	0,0	0,0
459,0	0,0	4,9	0,8	0,0	3,3	5,7	1,6	1,6	3,3	8,1	3,3	-0,8	-0,8	1,6	-0,8	2,5	4,1	2,5	3,3
460,0	4,1	4,9	0,8	3,3	3,3	5,7	1,6	4,1	2,5	7,3	3,3	3,3	0,8	3,3	2,5	1,6	0,0	1,6	4,1
461,0	0,8	0,0	1,6	-3,3	3,3	1,6	2,5	-1,6	1,6	7,3	3,3	0,0	0,0	1,6	1,6	-0,8	3,3	1,6	0,8
462,0	3,3	2,5	2,5	4,9	4,1	2,5	0,0	2,5	0,0	8,1	3,3	1,6	1,6	1,6	0,8	3,3	4,1	2,5	-0,8
463,0	5,7	3,3	-1,6	0,0	3,3	0,8	0,0	3,3	5,7	6,5	6,5	-0,8	0,8	1,6	0,8	1,6	-1,6	-4,1	0,0
464,0	7,3	2,5	0,0	2,5	1,6	4,9	2,5	0,0	0,8	8,9	4,1	0,0	-1,6	1,6	0,0	-0,8	1,6	-3,3	2,5
465,0	3,3	4,9	0,0	0,0	0,8	3,3	-2,5	0,0	2,5	6,5	4,9	1,6	3,3	0,8	4,1	1,6	0,0	0,0	1,6
466,0	3,3	0,8	0,8	-0,8	4,1	0,8	0,8	-0,8	2,5	6,5	9,7	0,8	-0,8	0,0	0,8	-3,3	3,3	-1,6	0,0
467,0	3,3	3,3	0,0	4,1	1,6	4,1	1,6	0,8	0,8	5,7	8,1	0,8	0,0	0,8	0,8	-1,6	0,0	0,8	4,9
468,0	2,5	1,6	1,6	4,9	1,6	1,6	2,5	1,6	1,6	8,1	4,9	0,0	0,0	0,0	1,6	0,8	2,5	1,6	1,6
469,0	4,1	0,8	1,6	0,0	0,0	1,6	1,6	1,6	0,0	4,9	4,9	0,0	0,0	4,1	2,5	-3,3	3,3	3,3	0,0
470,0	2,5	1,6	-1,6	1,6	-0,8	3,3	0,0	2,5	-0,8	5,7	8,1	-2,5	0,8	2,5	2,5	0,0	1,6	0,0	2,5
471,0	0,8	0,0	4,1	2,5	3,3	0,0	0,8	1,6	3,3	8,1	4,1	1,6	-0,8	3,3	0,8	1,6	-0,8	-0,8	1,6
472,0	0,8	2,5	-0,8	-0,8	-0,8	2,5	1,6	0,0	1,6	6,5	4,9	0,8	-0,8	2,5	-0,8	-0,8	3,3	1,6	1,6
473,0	1,6	3,3	-1,6	-4,1	-1,6	-0,8	1,6	1,6	0,8	9,7	4,1	1,6	0,0	0,0	0,8	0,8	1,6	0,0	-0,8
474,0	4,9	2,5	-3,3	-4,9	2,5	1,6	1,6	0,8	1,6	4,9	3,3	0,0	1,6	0,8	0,0	2,5	2,5	-1,6	-2,5
475,0	2,5	2,5	2,5	-0,8	0,0	3,3	0,8	0,0	1,6	6,5	6,5	5,7	0,0	0,8	0,8	0,8	0,0	0,8	3,3
476,0	3,3	1,6	2,5	2,5	1,6	2,5	0,8	3,3	0,0	4,1	4,9	1,6	0,0	0,8	0,0	-1,6	1,6	-2,5	1,6
477,0	4,9	0,0	-2,5	-3,3	0,0	1,6	-0,8	0,8	-2,5	4,1	8,1	2,5	0,0	1,6	2,5	2,5	0,8	1,6	0,0
478,0	1,6	4,9	-0,8	0,0	1,6	0,0	0,0	-2,5	1,6	4,9	8,1	0,8	-0,8	1,6	0,8	0,0	1,6	1,6	0,8
479,0	2,5	1,6	1,6	2,5	0,0	3,3	1,6	1,6	1,6	5,7	8,9	0,0	0,8	1,6	1,6	0,0	0,0	0,0	3,3
480,0	1,6	2,5	-4,1	0,0	0,8	0,8	0,0	2,5	-0,8	5,7	8,1	4,9	0,0	0,0	0,0	-1,6	1,6	1,6	0,0
481,0	0,8	0,8	1,6	0,0	1,6	0,8	0,8	1,6	1,6	4,9	7,3	-0,8	0,8	2,5	3,3	-0,8	2,5	0,8	-1,6
482,0	0,8	0,0	-2,5	0,8	1,6	2,5	0,8	1,6	0,0	4,9	4,1	0,0	1,6	2,5	0,0	1,6	3,3	0,0	2,5
483,0	1,6	-0,8	1,6	0,0	0,8	0,0	0,0	0,0	2,5	2,5	6,5	0,8	-1,6	2,5	-0,8	0,0	0,0	-1,6	2,5
484,0	0,8	2,5	3,3	0,0	1,6	0,0	0,0	0,0	0,0	4,1	4,9	2,5	-2,5	1,6	0,0	0,0	0,8	-0,8	0,0
485,0	0,0	1,6	0,0	1,6	-2,5	1,6	3,3	0,8	1,6	3,3	8,1	1,6	-0,8	1,6	1,6	1,6	2,5	2,5	4,1
486,0	3,3	2,5	0,8	0,8	1,6	2,5	0,8	2,5	3,3	2,5	2,5	1,6	3,3	1,6	0,8	1,6	4,1	1,6	1,6
487,0	-0,8	0,0	0,0	2,5	4,1	2,5	-0,8	0,8	0,8	6,5	6,5	-2,5	0,0	4,1	0,8	0,8	3,3	-0,8	0,0
488,0	1,6	2,5	0,0	3,3	2,5	-0,8	1,6	1,6	0,0	4,9	6,5	0,8	0,0	2,5	-3,3	3,3	1,6	0,8	-1,6
489,0	2,5	0,8	0,0	0,0	-0,8	4,1	-2,5	-1,6	-0,8	4,9	6,5	-3,3	-1,6	2,5	0,8	0,0	-0,8	0,0	3,3
490,0	2,5	1,6	1,6	-1,6	0,8	-0,8	1,6	0,0	0,8	6,5	3,3	2,5	0,0	1,6	-0,8	1,6	1,6	-2,5	0,8
491,0	1,6	0,0	-2,5	3,3	2,5	-0,8	-2,5	2,5	1,6	5,7	5,7	3,3	2,5	1,6	0,0	1,6	-3,3	-1,6	0,0
492,0	3,3	0,0	0,0	-1,6	1,6	0,0	1,6	3,3	0,0	5,7	8,9	0,8	0,0	1,6	-1,6	-0,8	1,6	1,6	0,8
493,0	2,5	0,8	1,6	2,5	-0,8	0,8	0,0	0,0	-0,8	5,7	6,5	2,5	0,8	0,8	-1,6	3,3	0,8	0,0	1,6
494,0	-1,6	0,0	0,0	0,8	1,6	1,6	2,5	1,6	1,6	4,9	5,7	0,8	-0,8	2,5	-0,8	-4,1	3,3	0,8	0,0
495,0	2,5	0,8	-1,6	1,6	0,8	1,6	-2,5	0,8	1,6	6,5	8,9	0,8	-2,5	0,8	0,8	0,0	0,8	-0,8	4,1
496,0	0,8	1,6	2,5	3,3	0,8	2,5	2,5	3,3	2,5	4,9	4,9	1,6	-1,6	1,6	0,0	1,6	0,0	0,0	1,6
497,0	2,5	1,6	0,8	2,5	0,8	1,6	0,0	1,6	1,6	3,3	8,1	1,6	1,6	2,5	0,8	0,0	0,8	1,6	0,8
498,0	2,5	1,6	3,3	2,5	0,0	1,6	-0,8	0,0	0,0	4,9	7,3	4,1	1,6	1,6	0,0	-1,6	0,8	-4,1	1,6
499,0	2,5	1,6	-0,8	0,8	1,6	0,8	2,5	-0,8	0,0	4,9	7,3	3,3	0,8	0,8	0,0	0,0	-3,3	-1,6	-2,5
500,0	0,8	1,6	0,0	2,5	1,6	0,0	0,0	-2,5	0,8	4,1	2,5	-0,8	0,0	3,3	0,0	0,0	-0,8	0,0	2,5
501,0	2,5	1,6	0,0	0,0	1,6	4,1	2,5	1,6	1,6	6,5	5,7	8,9	2,5	4,9	0,8	-0,8	4,1	0,0	2,5
502,0	-3,3	0,0	-0,8	0,8	2,5	3,3	4,1	1,6	3,3	6,5	4,9	0,8	2,5	4,9	0,8	-0,8	4,1	-1,6	4,1
503,0	0,0	1,6	-1,6	0,0	3,3	0,8	0,0	3,3	0,8	4,9	4,9	3,3	4,1	3,3	1,6	-2,5	3,3	-4,1	0,0
504,0	1,6	0,8	0,0	-1,6	1,6	2,5	5,7	4,1	1,6	4,9	5,7	4,1	0,8	4,1	0,8	0,8	4,9	0,8	3,3
505,0	0,0	2,5	1,6	-1,6	0,8	6,5	4,9	4,1	0,8	5,7	6,5	4,9	1,6	3,3	1,6	-2,5	3,3	-2,5	2,5
506,0	-3,3	4,1	0,8	-4,1	4,9	2,5	0,8	2,5	2,5	6,5	4,9	0,0	1,6	3,3	1,6	0,8	2,5	0,8	0,0
507,0	-1,6	4,9	1,6	0,0	3,3	1,6	-0,8	4,9	-0,8	4,9	7,3	4,1	4,9	4,1	2,5	-1,6	3,3	0,0	0,8
508,0	-0,8	2,5	0,8	-2,5	0,8	4,1	2,5	4,1	3,3	5,7	4,9	3,3	0,8	4,9	0,0	0,0	4,9	-2,5	0,0
509,0	0,0	3,3	3,3	0,0	3,3	1,6	4,9	2,5	-0,8	4,9	6,5	4,9	0,8	5,7	4,9	0,0	4,1	0,8	1,6
510,0	-2,5	5,7	2,5	-1,6	0,0	4,1	1,6	0,8	1,6	4,9	4,9	4,1	3,3	5,7	0,8	-0,8	1,6	-0,8	4,1
511,0	0,0	3,3	4,1	-2,5	3,3	4,9	5,7	6,5	0,8	6,5	8,9	-0,8	3,3	4,1	3,3	0,0	5,7	0,0	2,5
512,0	-3,3	4,1	2,5	0,8	1,6	4,1	3,3	7,3	1,6	4,1	6,5	1,6	2,5	4,9	4,9	0,0	4,9	-1,6	0,8
513,0	-1,6	4,9	3,3	0,0	4,9	2,5	3,3	4,1	2,5	2,5	5,7	3,3	3,3	5,7	4,1	0,8	3,3	-3,3	1,6
514,0	-3,3	6,5	4,9	-3,3	3,3	4,9	1,6	4,1	0,0	4,9	6,5	3,3	2,5	4,9	3,3	2,5	5,7	0,0	0,0
515,0	1,6	6,5	1,6	-2,5	4,9	4,9	2,5	3,3	2,5	3,3	5,7	3,3	0,0	6,5	5,7	0,0	2,5	-2,5	0,8
516,0	2,5	4,9	4,1	2,5	0,8	6,5	4,1	0,0	0,0	4,9	5,7	2,5	4,1	4,9	3,3	0,8	3,3	0,8	4,1
517,0	1,6	4,9	3,3	1,6	4,9	4,1	6,5	2,5	1,6	4,9	7,3	2,5	1,6	4,1	4,9	2,5	5,7	1,6	0,0
518,0	0,0	4,9	1,6	-1,6	2,5	4,9	2,5	6,5	3,3	6,5	4,9	4,9	4,9	3,3	3,3	1,6	3,3	0,8	0,0
519,0	0,8	4,9	2,5	4,9	4,1	4,9	4,1	0,8	1,6	5,7	4,1	4,9	1,6	4,1	1,6	1,6	4,9	1,6	4,9
520,0	0,0	7,3	2,5	4,1	2,5	3,3	4,9	3,3	1,6	6,5	7,3	5,7	1,6	4,9	3,3	2,5	5,7	0,0	4,1
521,0	1,6	6,5	2,5	3,3	2,5	4,9	2,5	1,6	3,3	4,9	2,5	4,9	3,3	6,5	1,6	3,3	4,1	-0,8	3,3
522,0	0,0	6,5	2,5	4,9	5,7	8,1	6,5	2,5	1,6	3,3	8,1	3,3	2,5	4,9	2,5	4,1	6,5	0,0	2,5
523,0	0,8	4,9	3,3	2,5	9,7	4,9	5,7	3,3	2,5	3,3	6,5	4,9	4,9	4,9	4,1	5,7	8,1	-0,8	1,6
524,0	-3,3	2,5	2,5	1,6	3,3	4,9	4,9	2,5	3,3	3,3	4,9	4,1	3,3	6,5	2,5	5,7	7,3	0,0	-0,8
525,0	0,0	4,9	2,5	0,8	8,1	5,7	6,5	0,8	1,6	4,9	4,1	5,7	4,9	8,1	3,3	3,3	6,5	-4,1	0,0
526,0	2,5	4,9	1,6	3,3	6,5	6,5	3,3	4,1	1,6	4,1	4,1	2,5	4,9	7,3	3,3	2,5	4,9	2,5	0,8
527,0	0,8	5,7	1,6	2,5	4,9	6,5	4,9	3,3	3,3	3,3	5,7	6,5	3,3	5,7	3,3	5,7	4,1	-0,8	1,6
528,0	-2,5	7,3	2,5	-1,6	5,7	4,9	4,1	3,3	2,5	4,1	4,1	4,1	2,5	8,9	4,1	2,5	2,5	1,6	1,6
529,0	3,3	6,5	3,3	0,8	3,3	6,5	4,1	2,5	3,3	3,3	4,9	8,1	3,3	5,7	4,1	2,5	3,3	0,0	0,0
530,0	1,6	6,5	3,3	1,6	4,1	6,5	4,9	3,3	2,5	2,5	8,9	6,5	3,3	5,7	3,3	1,6	4,9	3,3	-0,8
531,0	1,6	8,9	4,1	3,3	8,1	5,7	4,9	1,6	3,3	3,3	3,3	5,7	2,5	5,7	2,5	4,9	4,9	1,6	0,8
532,0	0,8	6,5	0,0	3,3	3,3	6,5	4,9	2,5	3,3	4,9	6,5	7,3	4,1	4,9	4,1	2,5	4,9	0,0	0,0
533,0	1,6	7,3	0,8	2,5	4,9	5,7	4,9	4,1	2,5	6,5	4,9	4,9	8,9	6,5	2,5	0,8	7,3	2,5	3,3
534,0	-2,5	6,5	1,6	3,3	7,3	7,3	5,7	2,5	1,6	4,9	3,3	5,7	3,3	5,7	1,6	4,1	6,5	-0,8	2,5
535,0	3,3	7,3	0,8	1,6	4,9	7,3	4,9	1,6	2,5	4,9	4,1	6,5	7,3	6,5	3,3	4,9	6,5	-0,8	1,6
536,0	0,0	4,1	0,0	5,7	2,5	8,1	5,7	4,9	4,1	3,3	4,9	4,9	4,9	5,7	4,9	4,9	5,7	4,1	1,6
537,0	0,0	8,1	3,3	3,3	4,9	5,7	4,9	1,6	3,3	4,9	5,7	4,9	6,5	6,5	4,9	4,1	4,1	0,0	2,5
538,0	1,6	8,1	3,3	6,5	3,3	5,7	5,7	1,6	4,1	4,9	4,9	3,3	3,3	8,1	4,1	4,9	7,3	0,0	-3,3
539,0	-2,5	5,7	1,6	4,1	7,3	4,9	4,1	4,1	3,3	5,7	2,5	8,1	3,3	8,1	3,3	2,5	4,9	0,0	-2,5
540,0	0,8	5,7	3,3	0,8	6,5	3,3	6,5	4,9	3,3	1,6	5,7	7,3	4,9	7,3	4,1	4,1	3,3	2,5	0,0
541,0	4,1	7,3	4,9	1,6	6,5	5,7	5,7	4,1	4,9	7,3	6,5	12,1	2,5	7,3	2,5	4,1	7,3	-1,6	2,5
542,0	2,5	7,3	3,3	3,3	7,3	5,7	6,5	5,7	2,5	6,5	7,3	4,9	5,7	7,3	0,8	3,3	2,5	0,0	0,0
543,0	3,3	8,9	2,5	1,6	7,3	8,9	7,3	6,5	5,7	4,9	2,5	5,7	2,5	8,9	2,5	3,3	4,9	4,1	0,8
544,0	2,5	8,1	4,1	3,3	7,3	5,7	3,3	3,3	1,6	4,9	3,3	6,5	4,1	7,3	3,3	3,3	4,9	0,0	0,8
545,0	0,0	4,1	4,9	0,0	6,5	4,9	6,5	4,1	4,9	5,7	4,9	5,7	2,5	6,5	3,3	3,3	4,1	1,6	0,0
546,0	2,5	6,5	4,9	2,5	5,7	6,5	6,5	4,9	4,1	4,1	8,9	5,7	3,3	6,5	3,3	4,9	11,3	-1,6	1,6
547,0	1,6	9,7	4,9	3,3	4,9	7,3	4,9	4,9	5,7	4,9	4,9	5,7	4,9	6,5	1,6	2,5	5,7	0,8	-4,1
548,0	-0,8	8,9	3,3	2,5	4,9	4,9	8,1	4,1	0,0	4,1	4,9	4,9	3,3	7,3	4,1	6,5	7,3	0,8	6,5
549,0	4,1	5,7	4,1	5,7	6,5	5,7	5,7	2,5	0,0	5,7	4,9	5,7	5,7	6,5	1,6	4,9	3,3	0,0	2,5
550,0	2,5	11,3	3,3	1,6	5,7	4,9	4,9	6,5	0,8	6,5	8,1	6,5	5,7	7,3	4,9	1,6	5,7	0,0	4,9
551,0	4,1	8,9	3,3	4,9	7,3	6,5	4,1	6,5	4,9	3,3	4,9	6,5	4,1	7,3	4,1	5,7	7,3	-1,6	3,3
552,0	3,3	8,1	4,1	1,6	6,5	6,5	6,5	6,5	7,3	4,1	4,9	6,5	4,9	5,7	4,1	4,9	4,9	0,0	2,5
553,0	1,6	9,7	3,3	0,8	5,7	7,3	0,0	4,1	4,1	5,7	4,9	6,5	5,7	6,5	3,3	2,5	6,5	1,6	5,7
554,0	3,3	9,7	2,5	2,5	6,5	4,9	3,3	8,1	3,3	5,7	4,9	5,7	5,7	4,9	4,1	4,1	5,7	3,3	3,3
555,0	1,6	6,5	1,6	0,8	7,3	7,3	4,1	7,3	4,1	7,3	5,7	5,7	8,9	6,5	4,9	4,1	4,9	-0,8	3,3
556,0	1,6	7,3	3,3	3,3	8,1	4,9	3,3	8,1	3,3	4,1	4,9	4,9	5,7	4,1	4,9	4,9	7,3	0,0	0,0
557,0	3,3	7,3	2,5	4,9	0,0	6,5	4,9	8,1	3,3	4,9	5,7	4,9	6,5	7,3	5,7	4,1	9,7	-1,6	4,9
558,0	2,5	6,5	0,8	2,5	5,7	4,9	4,9	4,9	0,8	5,7	4,9	3,3	4,9	4,9	5,7	4,9	6,5	0,0	3,3
559,0	1,6	4,1	0,0	5,7	6,5	7,3	5,7	5,7	3,3	4,9	7,3	4,9	6,5	7,3	6,5	5,7	3,3	-0,8	2,5
560,0	4,1	6,5	5,7	0,8	6,5	6,5	1,6	5,7	2,5	5,7	6,5	6,5	6,5	5,7	5,7	4,9	5,7	-2,5	0,0
561,0	2,5	9,7	3,3	2,5	8,1	4,9	5,7	6,5	1,6	4,1	4,9	8,1	6,5	5,7	8,1	8,1	4,9	1,6	3,3
562,0	4,9	9,7	4,1	2,5	3,3	4,1	6,5	5,7	2,5	3,3	5,7	4,9	6,5	7,3	9,7	4,1	5,7	2,5	4,1
563,0	5,7	6,5	4,9	0,8	4,1	7,3	4,9	4,1	4,1	4,1	5,7	6,5	4,9	7,3	4,9	4,1	8,1	1,6	-1,6
564,0	6,5	4,9	3,3	0,0	5,7	8,9	4,9	4,9	4,1	4,1	6,5	7,3	7,3	4,9	6,5	4,1	4,9	0,0	4,9
565,0	4,9	10,5	4,1	4,1	4,9	4,9	4,1	4,1	2,5	4,1	4,9	8,9	5,7	6,5	9,7	7,3	4,1	0,8	0,0
566,0	3,3	4,1	3,3	5,7	5,7	6,5	4,9	6,5	4,9	4,9	8,9	3,3	8,1	7,3	5,7	4,9	6,5	-2,5	3,3
567,0	0,0	4,9	2,5	2,5	6,5	7,3	4,9	4,9	3,3	4,9	4,9	7,3	6,5	6,5	6,5	3,3	9,7	3,3	3,3
568,0	2,5	7,3	0,8	1,6	4,9	3,3	6,5	4,9	2,5	8,1	4,9	4,1	4,1	6,5	4,9	3,3	6,5	0,8	2,5
569,0	0,8	6,5	0,8	1,6	7,3	4,9	4,9	4,9	4,9	5,7	6,5	4,9	4,9	4,9	4,9	4,1	5,7	0,0	1,6
570,0	1,6	11,3	5,7	2,5	6,5	5,7	5,7	4,1	0,0	8,1	4,1	6,5	5,7	8,1	6,5	7,3	8,1	4,1	1,6
571,0	0,8	7,3	2,5	3,3	1,6	6,5	4,9	4,9	3,3	4,9	5,7	1,6	5,7	7,3	5,7	4,1	6,5	-1,6	0,8
572,0	0,8	6,5	2,5	-2,5	5,7	4,9	4,9	5,7	3,3	5,7	7,3	6,5	5,7	4,9	5,7	3,3	4,9	-0,8	3,3
573,0	1,6	8,1	3,3	-0,8	6,5	6,5	7,3	1,6	-0,8	5,7	4,9	6,5	6,5	5,7	7,3	4,1	4,9	-0,8	2,5
574,0	-3,3	7,3	1,6	0,0	7,3	6,5	4,9	4,9	0,8	6,5	4,1	3,3	6,5	4,9	8,9	4,1	6,5	0,8	2,5
575,0	2,5	11,3	2,5	0,8	3,3	0,0	6,5	3,3	0,8	4,9	3,3	4,9	5,7	5,7	8,1	4,1	2,5	2,5	1,6
576,0	1,6	8,9	4,1	7,3	4,9	3,3	6,5	4,1	0,0	8,1	8,1	5,7	7,3	8,9	6,5	4,9	8,1	2,5	1,6
577,0	3,3	7,3	2,5	4,9	4,9	4,1	4,9	3,3	3,3	3,3	4,9	5,7	7,3	8,1	6,5	3,3	5,7	1,6	4,9
578,0	2,5	8,1	1,6	4,1	6,5	8,9	4,9	4,9	2,5	4,9	4,1	8,1	6,5	6,5	3,3	5,7	6,5	1,6	1,6
579,0	1,6	9,7	3,3	4,9	5,7	5,7	5,7	2,5	1,6	6,5	6,5	4,9	4,9	8,1	5,7	4,9	8,1	-0,8	0,8
580,0	1,6	4,1	2,5	7,3	5,7	4,9	4,9	3,3	3,3	4,9	4,9	4,9	4,9	6,5	6,5	4,9	4,1	0,0	0,0
581,0	1,6	8,1	4,1	5,7	6,5	4,9	4,9	5,7	5,7	4,9	4,9	6,5	4,9	7,3	5,7	6,5	6,5	-0,8	4,9
582,0	-0,8	6,5	3,3	4,9	9,7	10,5	5,7	4,9	6,5	4,9	6,5	8,1	5,7	7,3	8,9	3,3	6,5	0,0	2,5
583,0	1,6	8,9	5,7	6,5	2,5	3,3	7,3	4,1	2,5	5,7	4,9	4,9	7,3	8,9	5,7	4,1	6,5	-3,3	3,3
584,0	-1,6	8,1	2,5	4,1	8,1	6,5	8,9	4,1	4,1	4,1	4,1	7,3	4,9	7,3	6,5	6,5	5,7	0,0	1,6
585,0	1,6	4,1	5,7	3,3	6,5	7,3	4,9	5,7	1,6	4,9	5,7	4,9	3,3	8,1	7,3	7,3	4,9	1,6	0,8
586,0	3,3	7,3	4,9	6,5	6,5	8,1	8,9	3,3	3,3	4,9	6,5	4,9	4,1	8,9	6,5	5,7	7,3	0,8	2,5
587,0	4,1	4,9	4,1	8,9	5,7	6,5	5,7	6,5	4,9	4,1	4,9	4,9	4,9	8,9	8,1	5,7	7,3	0,0	0,0
588,0	1,6	4,9	4,9	0,8	6,5	4,1	4,9	2,5	3,3	2,5	5,7	6,5	5,7	6,5	4,9	6,5	4,9	1,6	3,3
589,0	3,3	7,3	5,7	2,5	8,1	3,3	7,3	8,1	6,5	4,1	4,9	8,1	4,9	8,1	4,1	8,9	5,7	0,8	0,8
590,0	2,5	8,9	5,7	5,7	6,5	8,9	7,3	3,3	4,1	4,1	7,3	4,9	6,5	6,5	6,5	5,7	5,7	1,6	0,8
591,0	3,3	5,7	3,3	4,9	6,5	4,9	4,9	4,1	4,1	4,9	8,9	6,5	6,5	7,3	6,5	5,7	6,5	2,5	4,1
592,0	0,8	8,1	3,3	4,1	7,3	8,1	4,9	4,1	7,3	4,9	5,7	7,3	5,7	6,5	4,9	2,5	6,5	4,9	3,3
593,0	4,9	8,9	4,9	3,3	8,9	7,3	4,9	4,9	4,9	6,5	8,1	5,7	7,3	6,5	6,5	3,3	4,9	0,8	0,0
594,0	3,3	9,7	5,7	4,9	8,1	7,3	4,1	7,3	4,9	2,5	7,3	6,5	5,7	7,3	4,9	8,1	4,1	0,0	3,3
595,0	2,5	4,9	2,5	6,5	4,1	8,1	4,9	5,7	4,9	6,5	4,9	6,5	4,9	8,1	6,5	6,5	7,3	0,8	2,5
596,0	7,3	5,7	4,1	2,5	8,1	8,1	4,9	4,9	4,1	3,3	5,7	6,5	5,7	6,5	7,3	4,1	8,1	0,0	1,6
597,0	4,9	6,5	2,5	3,3	7,3	4,9	4,9	8,1	4,9	5,7	10,5	2,5	6,5	7,3	7,3	4,9	3,3	2,5	0,0
598,0	4,1	4,1	4,1	2,5	4,9	8,1	4,9	8,1	4,1	5,7	4,1	9,7	5,7	8,1	6,5	4,9	6,5	1,6	-1,6
599,0	3,3	5,7	3,3	2,5	6,5	6,5	7,3	1,6	1,6	7,3	7,3	4,9	3,3	8,1	8,1	6,5	8,1	1,6	4,9
600,0	5,7	4,9	2,5	3,3	8,9	4,9	4,1	4,1	2,5	4,9	9,7	7,3	4,1	8,9	4,1	5,7	4,9	0,0	2,5
601,0	1,6	0,0	4,9	4,9	7,3	5,7	4,9	3,3	1,6	-7,3	9,7	4,9	3,3	4,9	6,5	1,6	7,3	2,5	2,5
602,0	-5,7	-8,1	-8,9	-11,3	-12,1	-6,5	-8,9	5,7	-8,1	-8,1	-4,9	-4,9	-12,9	-11,3	-6,8	-11,3	10,5	-13,7	-12,1
603,0	-4,9	-7,3	-6,5	-10,5	-8,9	-7,3	-8,9	4,9	-7,3	-9,7	-7,3	-8,1	-8,1	-8,1	-8,9	-11,3	-5,7	-11,3	-10,5
604,0	-4,9	-4,9	-7,3	-11,3	-8,1	-9,7	-8,1	-9,7	-8,9	-12,9	-4,9	-10,5	-7,3	-9,7	-7,3	-9,7	-7,3	-7,3	-10,5
605,0	-4,1	-8,1	4,9	-7,3	-6,5	-8,9	-7,3	-6,5	-6,5	-12,1	-5,7	-9,7	-8,1	-7,3	-5,7	-12,1	-5,7	-9,7	-9,7
606,0	-4,9	-4,9	-4,9	-4,9	-4,9	-9,7	-6,5	-6,5	-6,5	-10,5	-2,5	-8,9	-9,7	-6,5	-6,5	-9,7	-6,5	-10,5	-5,7
607,0	-4,1	-6,5	-3,3	-4,1	-8,1	-8,9	-7,3	-7,3	-4,9	-9,7	-6,5	-8,9	-7,3	-6,5	-4,9	-15,9	-7,3	-7,3	-8,1
608,0	-6,5	-7,3	-4,9	-2,5	-7,3	-9,7	-4,9	-7,3	-5,7	-9,7	-5,7	-7,3	-6,5	-4,9	-4,9	-9,7	-6,5	-8,9	-8,1
609,0	-3,3	-3,3	-3,3	-3,3	-6,5	-4,9	-5,7	-6,5	-4,1	-11,3	-4,9	-8,1	-5,7	-5,7	-4,9	-14,4	-5,7	-7,3	-4,9
610,0	-2,5	-4,9	4,9	-3,3	-7,3	-4,1	-4,9	-5,7	-3,3	-8,1	-4,1	-4,9	-3,3	-5,7	-2,5	-14,4	-4,9	-6,5	-4,1
611,0	1,6	-4,9	-4,9	0,0	-4,9	-4,9	-4,1	-5,7	-4,9	-11,3	-4,9	-4,9	-3,3	-3,3	-3,3	-12,9	-4,1	-8,1	-7,3
612,0	-2,5	-4,9	-2,5	-3,3	-8,1	-3,3	-4,9	-2,5	-4,9	-8,9	-2,5	-4,1	-3,3	-6,5	-3,3	-12,1	-7,3	-7,3	-6,5
613,0	-4,1	-4,1	-4,9	-4,9	-9,7	-2,5	5,7	-5,7	-0,8	-7,3	-3,3	-3,3	-3,3	-4,1	0,0	-15,9	-5,7	-4,9	-5,7
614,0	-2,5	-1,6	-4,1	-4,1	-6,5	-3,3	-4,9	-8,1	-2,5	-8,9	-2,5	-4,9	-4,1	-4,9	-0,8	-9,7	-4,9	-7,3	-4,1
615,0	0,8	-2,5	-3,3	0,0	-4,9	-4,9	-4,1	-4,9	-1,6	-9,7	-3,3	-4,1	-3,3	-3,3	-3,3	-11,3	-8,9	-4,9	-3,3
616,0	-0,8	-4,9	-4,1	-3,3	-5,7	-3,3	-3,3	-6,5	-3,3	-5,7	-2,5	-4,9	-3,3	-4,1	-0,8	-7,3	-7,3	-4,9	-4,1
617,0	-0,8	-3,3	-1,6	-4,9	-5,7	-4,9	-4,9	-4,1	-3,3	-8,1	-2,5	-2,5	-2,5	-4,1	-0,8	-8,1	-4,1	-4,1	-3,3
618,0	0,8	-2,5	-2,5	0,8	-4,9	-0,8	4,1	-4,9	0,0	-6,5	-5,7	-5,7	-4,9	-5,7	-1,6	-8,9	-4,9	-4,9	-4,1
619,0	-2,5	-2,5	-3,3	0,0	-2,5	0,0	-2,5	-4,9	-1,6	-5,7	-2,5	-4,9	-4,9	-4,9	0,0	-12,1	-4,9	-6,5	-2,5
620,0	-2,5	-6,5	-1,6	0,0	-3,3	-1,6	-1,6	-2,5	-1,6	-6,5	-2,5	-4,9	-4,1	-3,3	-1,6	-9,7	-4,1	-5,7	-1,6
621,0	-3,3	-4,1	-3,3	0,0	-3,3	3,3	-3,3	0,0	0,0	-7,3	-0,8	-4,1	-1,6	-4,1	0,0	-10,5	-8,1	-4,9	0,0
622,0	-3,3	-4,9	-3,3	-3,3	-4,1	-1,6	3,3	-4,9	-0,8	-6,5	-2,5	-3,3	0,0	-2,5	0,0	-9,7	-6,5	-4,9	-1,6
623,0	0,0	-4,1	-2,5	-0,8	-2,5	-3,3	0,8	-5,7	-3,3	-7,3	0,0	-5,7	-4,1	-2,5	1,6	-9,7	-5,7	-3,3	-0,8
624,0	0,8	-3,3	-2,5	-1,6	-4,9	-0,8	-3,3	-3,3	-1,6	-6,5	-1,6	-3,3	-0,8	-1,6	0,0	-9,7	-6,5	-5,7	0,0
625,0	0,0	-3,3	-2,5	0,0	-4,9	-1,6	-2,5	-4,9	-1,6	-8,1	-0,8	-2,5	-2,5	-2,5	-2,5	-8,9	-4,9	-5,7	-1,6
626,0	-0,8	-4,1	0,8	-2,5	-3,3	-4,1	-2,5	-3,3	-2,5	-9,7	-2,5	-2,5	-2,5	-1,6	0,0	-6,5	-4,9	-4,1	-2,5
627,0	-0,8	-3,3	-2,5	-1,6	-1,6	-1,6	-3,3	-4,1	0,0	-8,1	-4,1	-2,5	-5,7	-1,6	-2,5	-6,5	-4,9	-4,9	-3,3
628,0	-2,5	-2,5	-3,3	1,6	-4,1	-2,5	-1,6	-2,5	-1,6	-6,5	-2,5	0,0	0,8	-2,5	-3,3	-3,3	-4,1	-5,7	-0,8
629,0	-2,5	-2,5	-0,8	-2,5	-3,3	-0,8	2,5	-2,5	-2,5	-7,3	0,0	-3,3	-2,5	-2,5	0,8	-4,9	-8,1	-4,9	-2,5
630,0	-0,8	-0,8	-2,5	-2,5	-0,8	-0,8	-1,6	-1,6	0,8	-6,5	-0,8	-3,3	-4,9	-3,3	-1,6	-4,9	-4,9	-3,3	-2,5
631,0	-3,3	-2,5	-2,5	-2,5	-3,3	-3,3	-3,3	-4,9	-2,5	-4,9	1,6	-1,6	-2,5	-1,6	0,0	-4,1	-3,3	-4,1	0,0
632,0	-1,6	-3,3	-0,8	-2,5	-5,7	-0,8	-1,6	-6,5	-1,6	-4,9	-0,8	-1,6	-4,1	-4,9	0,0	-1,6	-2,5	-4,9	2,5
633,0	-0,8	-1,6	-2,5	-3,3	-1,6	-2,5	-3,3	-3,3	-3,3	-4,9	-3,3	-0,8	-1,6	-2,5	0,8	-2,5	-2,5	-3,3	-3,3
634,0	-1,6	-4,9	-1,6	-1,6	-4,9	-2,5	-2,5	-0,8	0,0	-7,3	-1,6	-1,6	-3,3	-1,6	0,0	-3,3	-2,5	-3,3	-2,5
635,0	-2,5	-3,3	0,0	-3,3	-2,5	-3,3	-3,3	-4,9	-2,5	-4,1	-3,3	-3,3	-4,1	-3,3	-1,6	-4,1	-0,8	-6,5	-1,6
636,0	0,0	-2,5	-1,6	0,0	-4,1	-2,5	-2,5	-3,3	-1,6	-8,1	-2,5	-2,5	-1,6	-0,8	-2,5	-4,9	-1,6	-7,3	0,8
637,0	-1,6	-0,8	-1,6	-1,6	-3,3	-3,3	-3,3	-4,1	-1,6	-8,9	-5,7	-1,6	-2,5	-2,5	0,8	-4,1	-4,9	-3,3	-2,5
638,0	-2,5	-4,1	1,6	-0,8	-1,6	-0,8	-2,5	-3,3	-6,5	-5,7	-4,1	-1,6	-4,1	-0,3	-3,3	-3,3	0,8	-4,1	0,0
639,0	-2,5	-0,8	-1,6	-0,8	-2,5	-0,8	-0,8	-4,1	-0,8	-4,9	-2,5	-1,6	-4,9	-2,5	0,0	-4,1	-4,9	-2,5	0,8
640,0	0,0	-1,6	-3,3	-2,5	-3,3	-1,6	-0,8	-3,3	0,8	-8,1	-2,5	-4,9	-4,9	-4,1	-1,6	-2,5	-3,3	-4,9	-3,3
641,0	-2,5	-1,6	-2,5	0,0	-2,5	0,0	0,0	-1,6	-1,6	-6,5	-3,3	-3,3	-3,3	-0,8	-2,5	-3,3	-3,3	-4,9	-1,6
642,0	-3,3	-2,5	-2,5	1,6	-3,3	0,0	-3,3	-4,1	-2,5	-8,1	-2,5	0,0	-1,6	-0,8	0,0	-3,3	-4,1	-4,9	-2,5
643,0	-3,3	-3,3	-0,8	-0,8	-1,6	1,6	-1,6	-4,9	0,0	-8,9	-4,9	-1,6	-1,6	-1,6	-2,5	-0,8	-4,9	-4,1	-1,6
644,0	-1,6	-1,6	0,0	-1,6	-2,5	-6,5	-3,3	-3,3	0,0	-4,9	-2,5	-3,3	-0,8	-2,5	0,0	-2,5	-3,3	-2,5	0,0
645,0	-2,5	-2,5	0,0	0,0	-1,6	-2,5	-3,3	-1,6	0,0	-5,7	-0,8	0,0	-1,6	-0,8	0,8	-2,5	-4,1	-3,3	0,0
646,0	-3,3	-2,5	0,0	0,0	-3,3	-3,3	-0,8	-1,6	-2,5	-7,3	-0,8	-5,7	-4,9	-1,6	-1,6	-3,3	-3,3	-4,9	-2,5
647,0	-3,3	0,0	1,6	0,0	-3,3	0,8	-0,8	-1,6	0,0	-3,3	-1,6	-1,6	0,0	-3,3	-0,8	-3,3	-4,9	-3,3	-2,5
648,0	0,8	-2,5	0,0	-2,5	-1,6	-1,6	-1,6	-3,3	-2,5	-8,1	-2,5	-0,8	-4,1	-3,3	0,0	-2,5	-3,3	-4,1	-1,6
649,0	0,0	-3,3	-2,5	-2,5	-4,1	-1,6	-0,8	-2,5	0,0	-7,3	-3,3	-1,6	-1,6	-3,3	0,0	-0,8	-1,6	-4,9	-0,2
650,0	1,6	-1,6	0,0	-3,3	-2,5	-1,6	-2,5	-0,8	-0,8	-6,5	-2,5	-2,5	-2,5	-2,5	-1,6	-2,5	-2,5	-5,7	-4,1
